# Supplementary material for: Azithromycin non-susceptible Shigella circulating in Israel, 2014–2016
Source: PLoS One. 2019 Oct 18;14(10):e0221458. doi: 10.1371/journal.pone.0221458 (PMC6799884; doi:10.1371/journal.pone.0221458)
Supplement: S1 Table — (XLSX) [file pone.0221458.s001.xlsx]

## Sheet: S1 Table
S1 Table	DSA-Shigella strains recovered in Israel during 2014 to 2016
Serovar	Sample Name	Isolation date	Age	Gender	Geo-distribution	Macrolide resistance genes (PCR)	Antimicrobial resistance profile	Azitrhomycin MIC	Run Number	MLST ST	N50	NrContigs	AvgDeNovoCover	Length	Remarks
S. flexneri 6	PNISG0032	2013-12-16	5.2	Male	South	mph(A) erm(B)	AZM FIS TET SXT	> 32
	PNISG0001	2014-01-06	4.9	Female	South	mph(A) erm(B)	AZM FIS TET SXT	> 32	SRR8787491	145	21415	489	72	4579087
	PNISG0002	2014-10-29	2	Male	South	mph(A)	AMP AZM CHL STR FIS TET SXT	> 32	SRR8787492	145	22723	482	298	4562019	Azithromycin treatment-clinical failure-Recovery after change to ceftriaxone treatment.
	PNISG0003	2016-06-06	3.6	Male	South	mph(A)	AMP AZM NAL STR FIS TET SXT	32	SRR8787489	145	21408	494	304	4605777
	PNISG0004	2016-11-15	4	Female	South	mph(A)	AMP AZM NAL STR FIS TET SXT	32	SRR8787490	145	22629	480	314	4687806
S. flexneri 1b	PNISG0005	2014-03-11	0.3	Male	South	mph(A)	AMP AZM STR	> 32	SRR8787487	245	33941	371	254	4449807
	PNISG0006	2014-04-01	1.2	Male	South	mph(A)	AMP AZM STR FIS SXT	> 32	SRR8787488	245	32402	359	166	4500497
	PNISG0007	2014-10-14	17	Male	South	mph(A)	AMP AZM STR	> 32	SRR8787485	245	33210	372	259	4452228
	PNISG0008	2014-10-30	4	Female	South	mph(A)	AMP AZM STR	> 32	SRR8787486	245	35322	334	174	4498125
	PNISG0033	2014-11-02	5	Male	South	mph(A)	AMP AZM STR	> 32
	PNISG0009	2015-03-19	9	Male	South	mph(A)	AMP AZM STR	> 32	SRR8787483	245	30307	396	80	4420573
	PNISG0034	2015-07-29	0	Female	South	mph(A)	AMP AZM STR	> 32
	PNISG0035	2015-11-08	1	Male	South	mph(A)	AMP AZM STR	> 32
	PNISG0036	2015-12-29	1	Female	South	mph(A)	AMP AZM CRO STR	> 32
	PNISG0037	2015-12-31	4	Male	South	mph(A)	AMP AZM CRO STR	> 32
	PNISG0010	2016-02-23	2.9	Male	North	mph(A)	AMC AMP AZM FOX CIP NAL STR FIS TET SXT	> 32	SRR8787484	245	34798	332	235	4432394
	PNISG0011	2016-03-10	1.4	Female	South	mph(A)	AMP AZM STR	> 32	SRR8787499	245	33210	367	302	4448760
S. flexneri 2a	PNISG0038	2015-10-07	53	Male	Center	mph(A) erm(B)	AMP AZM CHL STR FIS TET SXT	> 32
	PNISG0012	2015-12-07	1	Male	South	mph(A)	AMC AMP AZM FOX CIP NAL STR TET	16	SRR8787500	245	34251	406	97	4676072
	PNISG0013	2016-05-08	26	Male	Center	mph(A) erm(B)	AMP AZM CHL STR FIS TET SXT	> 32	SRR8787497	245	34078	399	249	4705463
	PNISG0014	2016-06-02	22.4	Male	Center	mph(A) erm(B)	AMP AZM CHL STR FIS TET SXT	> 32	SRR8787498	245	30426	405	262	4696543
	PNISG0015	2016-06-02	1.4	Male	South	mph(A)	AMP AZM CHL STR FIS SXT	16	SRR8787495	245	34500	403	249	4618007
S. flexneri 3a	PNISG0016	2014-01-06	37	Male	Center	mph(A) erm(B)	AMP AZM CHL STR FIS TET SXT	> 32	SRR8787496	245	27197	410	120	4540813
S. flexneri 2b	PNISG0017	2014-05-25	3	Female	South	mph(A)	AMP AZM CHL STR FIS TET SXT	16	SRR8787493	245	33467	418	71	4692166
S. flexneri 1a	PNISG0018	2014-08-25	36.3	Male	Center	mph(A) erm(B)	AMP AZM NAL STR FIS TET SXT	> 32	SRR8787494	245	32941	334	97	4459944
S. flexneri variant Y	PNISG0019	2016-07-21	27	Male	Center	erm(B)	AMP AZM CHL STR TET	16	SRR8787501	245	31449	413	97	4712375
S. sonnei	PNISG0020	2014-01-13	8	Female	North	mph(A)	AMP AZM STR FIS SXT	> 32	SRR8858230	152	24139	501	65	4828117
	PNISG0021	2014-01-21	0	Female	Center	mph(A)	AMP AZM STR FIS SXT	> 32	SRR8858229	152	24591	522	62	4841242
	PNISG0039	2014-04-06	22	Male	Center	mph(A)	AMP AZM STR FIS SXT	> 32
	PNISG0022	2014-05-26	3	Male	South	mph(A)	AMP AZM STR	> 32	SRR8858232	152	27212	404	246	4822936
	PNISG0023	2015-03-22	3.1	Male	Center	mph(A)	AMP AZM STR	> 32	SRR8858231	152	25908	396	242	4543208
	PNISG0024	2015-11-02	5	Female	Center	mph(A)	AMP AZM STR	> 32	SRR8858234	152	27860	383	223	4632804
	PNISG0025	2016-04-20	5	Male	Center	mph(A)	AMP AZM STR	> 32	SRR8858233	152	27201	427	239	4918975
	PNISG0026	2016-04-20	2	Male	Center	mph(A)	AMP AZM STR	> 32	SRR8858236	152	27721	430	240	4910164
	PNISG0027	2016-06-02	5.1	Female	South	mph(A)	AMP AZM STR	> 32	SRR8858235	152	27108	433	195	4915013	Azithromycin treatment-clinical failure-Recovery after change to ceftriaxone treatment.
	PNISG0028	2016-06-02	4	Male	South	mph(A)	AMP AZM STR	> 32	SRR8858228	152	28249	413	191	4912543
	PNISG0029	2016-07-13	5	Female	Center	mph(A)	AMP AZM STR	> 32	SRR8858227	152	27741	412	82	4785539
	PNISG0030	2016-09-05	4	Male	Center	mph(A)	AMP AZM STR	> 32	SRR8858238	152	25356	513	80	5098780
	PNISG0040	2016-09-12	1	Female	Center	mph(A) erm(B)	AZM NAL STR FIS SXT	> 32
	PNISG0041	2016-09-25	4	Female	Center	mph(A)	AMP AZM STR	> 32
	PNISG0042	2016-10-05	1	Female	Center	mph(A)	AMP AZM STR	> 32
	PNISG0031	2016-12-21	9	Female	South	mph(A)	AMP AZM STR	> 32	SRR8858237	152	29086	383	297	4725216
