# Supplementary material for: Azithromycin non-susceptible Shigella circulating in Israel, 2014–2016
Source: PLoS One. 2019 Oct 18;14(10):e0221458. doi: 10.1371/journal.pone.0221458 (PMC6799884; doi:10.1371/journal.pone.0221458)
Supplement: S2 Table — (XLSX) [file pone.0221458.s002.xlsx]

## Sheet: S2 Table
S2 Table.	Reference sequences of publically available DSA-Shigella as shown in Fig. 3
Serovar	Strain No. in this study	Accession No.	Country	Year	Macrolide resistance genes	MLST ST	Reference
S. flexneri 2a	SRR4195630	SRR4195630	UK	2015	mph(A) erm(B)	245	19
S. flexneri 2a	SRR4184746	SRR4184746	UK	2015	mph(A) erm(B)	245	19
S. flexneri 2a	ERR1364102	ERR1364102	Pakistan	2014	mph(A)	245*	20
S. flexneri 2a	SRR4181575	SRR4181575	UK	2015	mph(A) erm(B)	245	19
S. flexneri 2a	ERR200380	ERR200380	Bangladesh	2009	mph(A)	ND	21
S. flexneri 3a	ERR448994	ERR448994	UK	2010	mph(A)	245*	22
S. flexneri 3a	SRR3983524	SRR3983524	Taiwan	2015	mph(A) erm(B)	245	23
S. sonnei	ERR042783	ERR042783	France	2007	mph(A)	ND	24
S. sonnei	SRR3531882	SRR3531882	UK	2016	mph(A)	ND	25
*Multi locus sequence types were extracted from the reads and assemblies
ND: No data available
