# Supplementary material for: Azithromycin non-susceptible Shigella circulating in Israel, 2014–2016
Source: PLoS One. 2019 Oct 18;14(10):e0221458. doi: 10.1371/journal.pone.0221458 (PMC6799884; doi:10.1371/journal.pone.0221458)
Supplement: S3 Table — (XLSX) [file pone.0221458.s003.xlsx]

## Sheet: Sheet1
S3 Table. Resume of results using PATHOGEN DETECTION (NCBI).
Israeli strains. Run No.	Sample Name	NCBI SNP cluster Number	Number of strains within SNP cluster	Number of strains within SNP cluster with RUN No.	Location	%mph(A)	% erm(B)	Serotype	min SNP	max SNP	aver	Remarks
SRR8787483	PNISG0009	PDS000044322.1	6		only Israel	100	0	S. flexneri 1b	3	9	15
SRR8787485	PNISG0007							S. flexneri 1b
SRR8787486	PNISG0008							S. flexneri 1b
SRR8787487	PNISG0005							S. flexneri 1b
SRR8787488	PNISG0006							S. flexneri 1b
SRR8787499	PNISG0011							S. flexneri 1b
SRR8787497	PNISG0013	PDS000006028.119	659	608	USA, Australia, France, UK	82.3	79	S. flexneri 2a	0	71	25
SRR8787498	PNISG0014							S. flexneri 2a
SRR8787501	PNISG0019							S. flenxeri variant Y
SRR8787489	PNISG0003	PDS000020403.6	7	7	Australia, UK	42.8	0	S. flexneri 6	3	50	32
SRR8787490	PNISG0004							S. flexneri 6
SRR8787496	PNISG0016	PDS000006023.31	49	45	UK, USA	64.4	60	S. flexneri 3a	0	68	33
SRR8787494	PNISG0018	PDS000007822.141	298	284	USA, Australia, UK	95.6	82.8	S. flexneri 1a	0	62	26
SRR8787493	PNISG0017	PDS000044321.1	2		only Israel	100	0	S. flexneri 2a	9	9	9
SRR8787495	PNISG0015							S. flexneri 2b
SRR8787492	PNISG0002	No cluster Number						S. flexneri 6
SRR8787500	PNISG0012							S. flexneri 2a
SRR8787491	PNISG0001							S. flexneri 6
SRR8787484	PNISG0010							S. flexneri 1b
SRR8858231	PNISG0023	PDS000035344.47	382	298	USA, Australia, France, UK	24	23	S. sonnei	0	117	59
SRR8858234	PNISG0024
SRR8858227	PNISG0029	PDS000036978.7	384	132	Australia, Belgium, France, UK, USA	3.64583	0	S. sonnei	0	112	46	only Israeli strains contain macrolide resistance genes
SRR8858232	PNISG0022
SRR8858230	PNISG0020
SRR8858228	PNISG0028
SRR8858229	PNISG0021
SRR8858233	PNISG0025
SRR8858235	PNISG0027
SRR8858236	PNISG0026
SRR8858237	PNISG0031
SRR8858238	PNISG0030
