# Supplementary material for: Azithromycin non-susceptible Shigella circulating in Israel, 2014–2016
Source: PLoS One. 2019 Oct 18;14(10):e0221458. doi: 10.1371/journal.pone.0221458 (PMC6799884; doi:10.1371/journal.pone.0221458)
Supplement: S4 Table — (XLSX) [file pone.0221458.s004.xlsx]

## Sheet: Sheet1
Run	Collection Date	Location	AMR genotype	PD SNP Cluster
SRR8787492	2014-10-29	Israel	aadA1,blaEC,blaOXA-1,blaTEM-1,catA1,dfrA1,mph(A),sat2,sul2,tet(B)
SRR8787500	2015-12-07	Israel	aadA1,blaDHA-1,blaEC,dfrA1,dfrA17,mph(A),qacE,qnrB4,sat2,sul1,tet(B)
SRR8787491	2014-01-06	Israel	aadA1,blaEC,dfrA1,dfrA5,erm(B),mph(A),qacEdelta1,qnrS13,sat2,sul1,sul2,tet(B)
SRR8787484	2016-02-23	Israel	aadA1,aph(3'')-Ib,aph(6)-Id,blaDHA-1,blaEC,blaTEM-1,dfrA1,dfrA14,dfrA17,mph(A),qacE,qnrB4,qnrS1,sat2,sul1,sul2,tet(A)
SRR8787483	2015-03-19	Israel	aadA1,blaEC,blaTEM-1,dfrA1,mph(A),sat2	PDS000044322.1
SRR8787485	2014-10-14	Israel	aadA1,blaEC,blaTEM-1,dfrA1,mph(A),sat2	PDS000044322.1
SRR8787486	2014-10-30	Israel	aadA1,blaEC,blaTEM-1,dfrA1,mph(A),sat2	PDS000044322.1
SRR8787487	2014-03-11	Israel	aadA1,blaEC,blaTEM-1,dfrA1,mph(A),sat2	PDS000044322.1
SRR8787499	2016-03-10	Israel	aadA1,blaEC,blaTEM-1,dfrA1,mph(A),sat2	PDS000044322.1
SRR8787501	2016-07-21	Israel	aadA1,blaEC,blaOXA-1,blaTEM-1,catA1,erm(B),tet(B)	PDS000006028.119
SRR8787489	2016-06-06	Israel	aadA1,blaEC,blaTEM-1,dfrA1,mph(A),sat2,sul2,tet(B)	PDS000020403.6
SRR8787490	2016-11-15	Israel	aadA1,blaEC,blaTEM-1,dfrA1,mph(A),sat2,sul2,tet(B)	PDS000020403.6
SRR8787488	2014-04-01	Israel	aadA1,aph(3'')-Ib,aph(6)-Id,blaEC,blaTEM-1,dfrA1,dfrA5,mph(A),sat2,sul2	PDS000044322.1
SRR8787497	2016-05-08	Israel	aadA1,aadA5,blaEC,blaOXA-1,blaTEM-1,catA1,dfrA17,erm(B),mph(A),qacEdelta1,sul1,tet(B)	PDS000006028.119
SRR8787498	2016-06-02	Israel	aadA1,aadA5,blaEC,blaOXA-1,blaTEM-1,catA1,dfrA17,erm(B),mph(A),qacEdelta1,sul1,tet(B)	PDS000006028.119
SRR8787496	2014-01-06	Israel	aadA1,aph(3'')-Ib,aph(6)-Id,blaEC,blaOXA,blaTEM-1,catA1,dfrA14,erm(B),mph(A),sul2,tet(B)	PDS000006023.31
SRR8787494	2014-08-25	Israel	aadA5,aph(3'')-Ib,aph(6)-Id,blaEC,blaTEM,blaTEM-1,blaTEM-40,dfrA14,dfrA17,erm(B),mph(A),qacEdelta1,qnrS1,sul1,sul2,tet(B)	PDS000007822.141
SRR8787493	2014-05-25	Israel	aadA1,aph(3'')-Ib,aph(6)-Id,blaEC,blaOXA-1,blaTEM-1,catA1,dfrA1,dfrA14,mph(A),sat2,sul2,tet(B)	PDS000044321.1
SRR8787495	2016-06	Israel	aadA1,aph(3'')-Ib,aph(6)-Id,blaEC,blaOXA-1,blaTEM-1,catA1,dfrA1,dfrA14,mph(A),sat2,sul2	PDS000044321.1
SRR3289510	2015-07	United Kingdom: None	aadA1,aadA5,ant(3''),aph(3''),aph(6)-Id,blaEC,blaOXA-1,blaTEM-1,catA1,dfrA14,dfrA17,erm(B),mph(A),qacEdelta1,sul1,sul2,tet(B)	PDS000006028.119
SRR3289511	2015-08	United Kingdom: None	aadA1,aadA5,ant(3''),blaEC,blaOXA-1,blaTEM-1,catA1,dfrA17,erm(B),mph(A),qacEdelta1,sul1	PDS000006028.119
SRR3289514	2015-07	United Kingdom: None	aadA1,aadA5,ant(3''),blaEC,blaOXA-1,blaTEM-1,catA1,dfrA17,erm(B),mph(A),qacEdelta1,sul1,tet(B)	PDS000006028.119
SRR3289515	2015-07	United Kingdom: None	aadA1,aadA5,ant(3''),blaEC,blaOXA-1,blaTEM-1,catA1,dfrA17,erm(B),mph(A),qacEdelta1,sul1,tet(B)	PDS000006028.119
SRR3289518	2015-07	United Kingdom: None	aadA1,aadA5,ant(3''),blaEC,blaOXA-1,blaTEM-1,catA1,dfrA17,erm(B),mph(A),qacEdelta1,sul1,tet(B)	PDS000006028.119
SRR3289523	2015-07	United Kingdom: None	aadA1,ant(3''),blaEC,blaOXA-1,blaTEM-1,catA1,erm(B),mph(A),tet(B)	PDS000006028.119
SRR3289527	2015-08	United Kingdom: None	aadA1,aadA5,ant(3''),blaEC,blaOXA-1,blaTEM-1,catA1,dfrA17,erm(B),mph(A),qacEdelta1,sul1,tet(B)	PDS000006028.119
SRR3289530	2015-07	United Kingdom: None	aadA1,aadA5,ant(3''),blaEC,blaOXA-1,blaTEM-1,catA1,dfrA17,erm(B),mph(A),qacEdelta1,sul1,tet(B)	PDS000006028.119
SRR3289538	2015-08	United Kingdom: None	aadA1,aadA5,ant(3''),blaEC,blaOXA-1,blaTEM-1,catA1,dfrA17,erm(B),mph(A),qacEdelta1,sul1,tet(B)	PDS000006028.119
SRR3289542	2015-08	United Kingdom: None	aadA1,aadA5,ant(3''),blaEC,blaOXA-1,blaTEM-1,catA1,dfrA17,erm(B),mph(A),qacEdelta1,sul1,tet(B)	PDS000006028.119
SRR3289543	2015-08	United Kingdom: None	aadA1,ant(3''),blaEC,blaOXA-1,catA1,erm(B),tet(B)	PDS000006028.119
SRR3289544	2015-08	United Kingdom: None	aadA1,aadA5,ant(3''),blaEC,blaOXA-1,blaTEM-1,catA1,dfrA17,erm(B),mph(A),qacEdelta1,sul1,tet(B)	PDS000006028.119
SRR3289547	2015-08	United Kingdom: None	aadA1,aadA5,ant(3''),blaEC,blaOXA-1,blaTEM-1,catA1,dfrA17,erm(B),mph(A),qacEdelta1,sul1,tet(B)	PDS000006028.119
SRR3289548	2015-08	United Kingdom: None	aadA1,aadA5,ant(3''),blaEC,blaOXA,blaOXA-1,blaTEM-1,catA1,dfrA17,erm(B),mph(A),qacEdelta1,sul1,tet(B)	PDS000006028.119
SRR3289560	2015-07	United Kingdom: None	ant(3''),blaEC,blaOXA-1,catA1,erm(B),tet(B)	PDS000006028.119
SRR3289561	2015-08	United Kingdom: None	aadA1,aadA5,ant(3''),blaEC,blaOXA-1,blaTEM-1,catA1,dfrA17,erm(B),mph(A),qacEdelta1,sul1,tet(B)	PDS000006028.119
SRR3289573	2015-08	United Kingdom: None	aadA1,aadA5,ant(3''),blaEC,blaOXA,blaOXA-1,blaTEM-1,catA1,dfrA17,erm(B),mph(A),qacEdelta1,sul1,tet(B)	PDS000006028.119
SRR3289578	2015-08	United Kingdom: None	ant(3''),blaEC,blaOXA-1,catA1,tet(B)	PDS000006028.119
SRR3289582	2015-08	United Kingdom: None	aadA1,aadA5,ant(3''),blaEC,blaOXA-1,blaTEM-1,catA1,dfrA17,erm(B),mph(A),qacEdelta1,sul1,tet(B)	PDS000006028.119
SRR3289587	2015-08	United Kingdom: None	aadA1,aadA5,ant(3''),blaEC,blaOXA-1,blaTEM-1,catA1,dfrA17,erm(B),mph(A),qacEdelta1,sul1,tet(B)	PDS000006028.119
SRR3289588	2015-08	United Kingdom: None	aadA1,aadA5,ant(3''),blaEC,blaOXA-1,blaTEM-1,catA1,dfrA17,erm(B),mph(A),qacEdelta1,sul1,tet(B)	PDS000006028.119
SRR3289592	2015-08	United Kingdom: None	aadA1,aadA5,ant(3''),blaEC,blaOXA-1,blaTEM-1,catA1,dfrA17,erm(B),mph(A),qacEdelta1,sul1,tet(B)	PDS000006028.119
SRR3289593	2015-07	United Kingdom: None	aadA1,ant(3''),blaEC,blaOXA-1,catA1,erm(B),tet(B)	PDS000006028.119
SRR3289620	2015-07	United Kingdom: None	aadA1,aadA5,aph(3'')-Ib,aph(6)-I,blaEC,blaOXA-1,blaTEM-1,catA1,dfrA17,erm(B),mph(A),qacEdelta1,sul1,sul2,tet(B)	PDS000006028.119
SRR3289623	2015-07	United Kingdom: None	aadA1,aadA5,blaEC,blaOXA-1,blaTEM-1,catA1,dfrA1,dfrA17,erm(B),mph(A),qacEdelta1,sat1,sul1,sul2,tet(B)	PDS000006028.119
SRR3360203	2015-08	United Kingdom: None	aadA1,aadA5,aph(3'')-Ib,aph(6)-Id,blaEC,blaOXA-1,blaTEM-1,catA1,dfrA17,erm(B),mph(A),qacEdelta1,sul1,sul2	PDS000006028.119
SRR3360213	2015-08	United Kingdom: None	aadA1,aadA5,ant(3''),blaEC,blaOXA-1,blaTEM-1,catA1,dfrA17,erm(B),mph(A),qacEdelta1,sul1	PDS000006028.119
SRR3742263	2016-06	United Kingdom: London	aadA1,aadA5,blaEC,blaOXA-1,blaTEM-1,catA1,dfrA17,erm(B),mph(A),qacEdelta1,sul1,tet(B)	PDS000006028.119
SRR3742270	2016-06	United Kingdom: North of England	aadA1,aadA5,blaEC,blaOXA-1,blaTEM-1,catA1,dfrA17,erm(B),mph(A),qacEdelta1,sul1,tet(B)	PDS000006028.119
SRR4181599	2015-09	United Kingdom: London	aadA1,aadA5,blaEC,blaOXA-1,blaTEM-1,catA1,dfrA17,erm(B),mph(A),qacEdelta1,sul1,tet(B)	PDS000006028.119
SRR4181601	2015-09	United Kingdom: London	aadA1,aadA5,blaEC,blaOXA-1,blaTEM-1,catA1,dfrA17,erm(B),mph(A),qacEdelta1,sul1,tet(B)	PDS000006028.119
SRR4181442	2015-09	United Kingdom: London	aadA1,blaEC,blaOXA-1,catA1,erm(B),tet(B)	PDS000006028.119
SRR4181487	2015-09	United Kingdom: London	aadA1,blaEC,blaOXA-1,catA1,erm(B),tet(B)	PDS000006028.119
SRR4181496	2015-09	United Kingdom: South of England	aadA1,aadA5,blaEC,blaOXA-1,blaTEM-1,catA1,dfrA17,erm(B),mph(A),qacEdelta1,sul1,tet(B)	PDS000006028.119
SRR4181511	2015-09	United Kingdom: North of England	aadA1,aadA5,blaEC,blaOXA-1,blaTEM-1,catA1,dfrA17,erm(B),mph(A),qacEdelta1,sul1,tet(B)	PDS000006028.119
SRR4181537	2015-09	United Kingdom: South of England	aadA1,aadA5,blaEC,blaOXA-1,blaTEM-1,catA1,dfrA17,erm(B),mph(A),qacEdelta1,sul1,tet(B)	PDS000006028.119
SRR4181540	2015-09	United Kingdom: London	aadA1,aadA5,blaEC,blaOXA-1,blaTEM-1,catA1,dfrA17,erm(B),mph(A),qacEdelta1,sul1,tet(B)	PDS000006028.119
SRR4181555	2015-09	United Kingdom: Midlands and East of England	aadA1,aadA5,blaEC,blaOXA-1,blaTEM-1,catA1,dfrA17,erm(B),mph(A),qacEdelta1,sul1,tet(B)	PDS000006028.119
SRR4181559	2015-09	United Kingdom: London	aadA1,aadA5,blaEC,blaOXA-1,blaTEM-1,catA1,dfrA17,erm(B),mph(A),qacEdelta1,sul1,tet(B)	PDS000006028.119
SRR4181560	2015-09	United Kingdom: North of England	aadA1,aadA5,blaEC,blaOXA-1,blaTEM-1,catA1,dfrA17,erm(B),mph(A),qacEdelta1,sul1,tet(B)	PDS000006028.119
SRR4184862	2015-10	United Kingdom: North of England	aadA1,aadA5,blaEC,blaOXA-1,blaTEM-1,catA1,dfrA17,mph(A),qacEdelta1,sul1,tet(B)	PDS000006028.119
SRR4181575	2015-09	United Kingdom: London	aadA1,aadA5,blaEC,blaOXA-1,blaTEM-1,catA1,dfrA17,erm(B),mph(A),qacEdelta1,sul1,tet(B)	PDS000006028.119
SRR4184698	2015-10	United Kingdom: Midlands and East of England	aadA1,aadA5,aph(3''),aph(6)-Id,blaEC,blaOXA-1,blaTEM-1,catA1,dfrA14,dfrA17,erm(B),mph(A),qacEdelta1,sul1,sul2,tet(B)	PDS000006028.119
SRR4184726	2015-11	United Kingdom: Midlands and East of England	aadA1,aadA5,blaEC,blaOXA-1,blaTEM-1,catA1,dfrA17,erm(B),mph(A),qacEdelta1,sul1,tet(B)	PDS000006028.119
SRR4184746	2015-11	United Kingdom: London	aadA1,aadA5,blaEC,blaOXA-1,blaTEM-1,catA1,dfrA17,erm(B),mph(A),qacEdelta1,sul1,tet(B)	PDS000006028.119
SRR4184773	2015-11	United Kingdom: South of England	aadA1,aadA5,blaEC,blaOXA-1,blaTEM-1,catA1,dfrA17,erm(B),mph(A),qacEdelta1,sul1,tet(B)	PDS000006028.119
SRR4184790	2015-11	United Kingdom: North of England	aadA1,aadA5,blaEC,blaOXA-1,blaTEM-1,catA1,dfrA17,erm(B),mph(A),qacEdelta1,sul1,tet(B)	PDS000006028.119
SRR4184806	2015-11	United Kingdom: London	aadA1,aadA5,blaEC,blaOXA-1,blaTEM-1,catA1,dfrA17,erm(B),mph(A),qacEdelta1,sul1,tet(B)	PDS000006028.119
SRR4184807	2015-11	United Kingdom: London	aadA1,aadA5,blaEC,blaOXA-1,blaTEM-1,catA1,dfrA17,erm(B),mph(A),qacEdelta1,sul1,tet(B)	PDS000006028.119
SRR4184842	2015-11	United Kingdom: Midlands and East of England	aadA1,aadA5,blaEC,blaOXA-1,blaTEM-1,catA1,dfrA17,erm(B),mph(A),qacEdelta1,sul1,tet(B)	PDS000006028.119
SRR4192080	2015-12	United Kingdom: North of England	aadA1,aadA5,blaEC,blaOXA-1,blaTEM-1,catA1,dfrA17,erm(B),mph(A),qacEdelta1,sul1,tet(B)	PDS000006028.119
SRR4192082	2016-01	United Kingdom: London	aadA1,aadA5,blaEC,blaOXA-1,blaTEM-1,catA1,dfrA17,erm(B),mph(A),qacEdelta1,sul1,tet(B)	PDS000006028.119
SRR4192096	2015-12	United Kingdom: London	aadA1,aadA5,blaEC,blaOXA-1,blaTEM-1,catA1,dfrA17,erm(B),mph(A),qacEdelta1,sul1,tet(B)	PDS000006028.119
SRR4192116	2015-12	United Kingdom: North of England	aadA1,blaEC,blaOXA-1,catA1,tet(B)	PDS000006028.119
SRR4192120	2015-12	United Kingdom: London	aadA1,aadA5,blaEC,blaOXA-1,blaTEM-1,catA1,dfrA17,erm(B),mph(A),qacEdelta1,sul1,tet(B)	PDS000006028.119
SRR4192130	2015-12	United Kingdom: None	aadA1,aadA5,blaEC,blaOXA-1,blaTEM-1,catA1,dfrA17,mph(A),qacEdelta1,sul1,tet(B)	PDS000006028.119
SRR4192139	2016-01	United Kingdom: London	aadA5,blaEC,blaTEM-1,dfrA17,erm(B),mph(A),qacEdelta1,sul1,tet(B)	PDS000006028.119
SRR4192306	2015-12	United Kingdom: None	aadA1,aadA5,blaEC,blaOXA-1,blaTEM-1,catA1,dfrA17,erm(B),mph(A),qacEdelta1,sul1,tet(B)	PDS000006028.119
SRR4192404	2016-01	United Kingdom: London	aadA1,aadA5,blaEC,blaOXA-1,blaTEM-1,catA1,dfrA17,erm(B),mph(A),qacEdelta1,sul1,tet(B)	PDS000006028.119
SRR4192757	2016-01	United Kingdom: London	aadA1,aadA5,blaEC,blaOXA-1,blaTEM-1,catA1,dfrA17,erm(B),mph(A),qacEdelta1,sul1,tet(B)	PDS000006028.119
SRR4193176	2015-12	United Kingdom: London	aadA1,aadA5,blaEC,blaOXA-1,blaTEM-1,catA1,dfrA17,erm(B),mph(A),qacEdelta1,sul1,tet(B)	PDS000006028.119
SRR4193214	2016-01	United Kingdom: London	aadA1,aadA5,blaEC,blaOXA-1,blaTEM-1,catA1,dfrA17,mph(A),qacEdelta1,sul1,tet(B)	PDS000006028.119
SRR4193680	2015-12	United Kingdom: South of England	aadA1,aadA5,blaEC,blaOXA-1,blaTEM-1,catA1,dfrA17,erm(B),mph(A),qacEdelta1,sul1,tet(B)	PDS000006028.119
SRR4195477	2016-01	United Kingdom: London	aadA1,aadA5,blaEC,blaOXA-1,blaTEM-1,catA1,dfrA17,erm(B),mph(A),qacEdelta1,sul1,tet(B)	PDS000006028.119
SRR4195490	2015-12	United Kingdom: London	aadA1,aadA5,blaEC,blaOXA-1,blaTEM-1,catA1,dfrA17,erm(B),mph(A),qacEdelta1,sul1,tet(B)	PDS000006028.119
SRR4195492	2015-12	United Kingdom: None	aadA1,blaEC,blaOXA-1,catA1,tet(B)	PDS000006028.119
SRR4195493	2015-12	United Kingdom: London	aadA1,aadA5,blaEC,blaOXA-1,blaTEM-1,catA1,dfrA17,erm(B),mph(A),qacEdelta1,sul1,tet(B)	PDS000006028.119
SRR4195626	2015-12	United Kingdom: London	aadA1,aadA5,blaEC,blaOXA-1,blaTEM-1,catA1,dfrA17,erm(B),mph(A),qacEdelta1,sul1,tet(B)	PDS000006028.119
SRR4195630	2015-11	United Kingdom: North of England	aadA1,aadA5,blaEC,blaOXA-1,blaTEM-1,catA1,dfrA17,erm(B),mph(A),qacEdelta1,sul1,tet(B)	PDS000006028.119
SRR4195634	2016-01	United Kingdom: London	aadA1,aadA5,blaEC,blaOXA-1,blaSHV-12,blaTEM-1,catA1,dfrA17,erm(B),mph(A),qacEdelta1,sul1,tet(B)	PDS000006028.119
SRR4195637	2015-12	United Kingdom: London	aadA1,aadA5,blaEC,blaOXA-1,blaTEM-1,catA1,dfrA17,erm(B),mph(A),qacEdelta1,sul1,tet(B)	PDS000006028.119
SRR4195640	2016-01	United Kingdom: North of England	aadA1,aadA5,blaEC,blaOXA-1,blaTEM-1,catA1,dfrA17,erm(B),mph(A),qacEdelta1,sul1,tet(B)	PDS000006028.119
SRR4195731	2016-01	United Kingdom: London	aadA1,aadA5,blaEC,blaOXA-1,blaTEM-1,catA1,dfrA17,erm(B),mph(A),qacEdelta1,sul1,tet(B)	PDS000006028.119
SRR4195735	2016-01	United Kingdom: North of England	aadA1,aadA5,blaEC,blaOXA-1,blaTEM-1,catA1,dfrA17,erm(B),mph(A),qacEdelta1,sul1,tet(B)	PDS000006028.119
SRR4195737	2015-12	United Kingdom: London	aadA1,aadA5,blaEC,blaOXA-1,blaTEM-1,catA1,dfrA17,erm(B),mph(A),qacEdelta1,sul1,tet(B)	PDS000006028.119
SRR4195751	2015-12	United Kingdom: North of England	aadA1,aadA5,blaEC,blaOXA-1,blaTEM-1,catA1,dfrA17,erm(B),mph(A),qacEdelta1,sul1,tet(B)	PDS000006028.119
SRR4195764	2015-12	United Kingdom: London	aadA1,aadA5,blaEC,blaOXA-1,blaTEM-1,catA1,dfrA17,erm(B),mph(A),qacEdelta1,sul1,tet(B)	PDS000006028.119
SRR4195777	2015-11	United Kingdom: London	aadA1,blaEC,blaOXA-1,catA1,erm(B),tet(B)	PDS000006028.119
SRR4195784	2015-11	United Kingdom: None	aadA1,blaEC,blaOXA-1,catA1,tet(B)	PDS000006028.119
SRR4786030	2015-09	United Kingdom: United Kingdom	aadA1,aadA5,blaEC,blaOXA,blaTEM-1,catA1,dfrA17,erm(B),mph(A),qacEdelta1,sul1,tet(B)	PDS000006028.119
SRR4786301	2016-05	United Kingdom: United Kingdom	aadA1,aadA5,blaEC,blaOXA-1,blaTEM-1,catA1,dfrA17,erm(B),mph(A),qacEdelta1,sul1,tet(B)	PDS000006028.119
SRR4786828	2016-09	United Kingdom: United Kingdom	aadA1,aadA5,blaEC,blaOXA-1,blaTEM-1,catA1,dfrA17,erm(B),mph(A),qacEdelta1,sul1,tet(B)	PDS000006028.119
SRR4786907	2015-11	United Kingdom: United Kingdom	aadA1,aadA5,blaEC,blaOXA-1,blaTEM-1,catA1,dfrA17,erm(B),mph(A),qacEdelta1,sul1,tet(B)	PDS000006028.119
SRR4786367	2016-02	United Kingdom: United Kingdom	aadA1,aadA5,blaEC,blaOXA-1,blaTEM-1,catA1,dfrA17,erm(B),mph(A),qacEdelta1,sul1,tet(B)	PDS000006028.119
SRR4786394	2016-07	United Kingdom: United Kingdom	aadA1,aadA5,blaEC,blaOXA-1,blaTEM-1,catA1,dfrA17,erm(B),mph(A),qacEdelta1,sul1,tet(B)	PDS000006028.119
SRR4786528	2016-07	United Kingdom: United Kingdom	aadA1,aadA5,blaEC,blaOXA-1,blaTEM-1,catA1,dfrA17,erm(B),mph(A),qacEdelta1,sul1,tet(B)	PDS000006028.119
SRR4787198	2016-06	United Kingdom: United Kingdom	aadA1,aadA5,blaEC,blaOXA-1,blaTEM-1,catA1,dfrA17,erm(B),mph(A),qacEdelta1,sul1,tet(B)	PDS000006028.119
SRR4787200	2016-03	United Kingdom: United Kingdom	aadA1,aadA5,blaEC,blaOXA-1,blaTEM-1,catA1,dfrA17,mph(A),qacEdelta1,sul1,tet(B)	PDS000006028.119
SRR4787211	2015-10	United Kingdom: United Kingdom	aadA1,aadA5,blaEC,blaOXA-1,blaTEM-1,catA1,dfrA17,erm(B),mph(A),qacEdelta1,sul1,tet(B)	PDS000006028.119
SRR4786994	2016-07	United Kingdom: United Kingdom	aadA1,aadA5,blaEC,blaOXA-1,blaTEM-1,catA1,dfrA17,erm(B),mph(A),qacEdelta1,sul1,tet(B)	PDS000006028.119
SRR4787765	2016-07	United Kingdom: United Kingdom	aadA1,blaEC,blaOXA-1,catA1,tet(B)	PDS000006028.119
SRR4787790	2015-09	United Kingdom: United Kingdom	aadA1,aadA5,blaEC,blaOXA-1,blaTEM-1,catA1,dfrA17,erm(B),mph(A),qacEdelta1,sul1,tet(B)	PDS000006028.119
SRR4787400	2016-03	United Kingdom: United Kingdom	aadA1,aadA5,blaEC,blaOXA-1,blaTEM-1,catA1,dfrA17,erm(B),mph(A),qacEdelta1,sul1,tet(B)	PDS000006028.119
SRR4787419	2016-04	United Kingdom: United Kingdom	aadA1,aadA5,blaEC,blaOXA-1,blaTEM-1,catA1,dfrA17,erm(B),mph(A),qacEdelta1,sul1,tet(B)	PDS000006028.119
SRR4787807	2016-06	United Kingdom: United Kingdom	aadA1,aadA5,blaEC,blaOXA-1,blaTEM-1,catA1,dfrA17,erm(B),mph(A),qacEdelta1,sul1,tet(B)	PDS000006028.119
SRR4787814	2015-10	United Kingdom: United Kingdom	aadA1,aph(6)-Id,bla,blaEC,blaOXA-1,catA1,dfrA14,erm(B),sul2,tet(B)	PDS000006028.119
SRR4787862	2015-09	United Kingdom: United Kingdom	aadA1,aadA5,blaEC,blaOXA-1,blaTEM-1,catA1,dfrA17,erm(B),mph(A),qacEdelta1,sul1,tet(B)	PDS000006028.119
SRR4787888	2016-02	United Kingdom: United Kingdom	aadA1,aadA5,blaEC,blaOXA-1,blaTEM-1,catA1,dfrA17,erm(B),mph(A),qacEdelta1,sul1,tet(B)	PDS000006028.119
SRR4787077	2016-09	United Kingdom: United Kingdom	aadA1,aadA5,blaEC,blaOXA-1,blaTEM-1,catA1,dfrA17,erm(B),mph(A),qacEdelta1,sul1,tet(B)	PDS000006028.119
SRR4787273	2016-03	United Kingdom: United Kingdom	aadA1,aadA5,blaEC,blaOXA-1,blaTEM-1,catA1,dfrA17,erm(B),mph(A),qacEdelta1,sul1,tet(B)	PDS000006028.119
SRR4787293	2016-10	United Kingdom: United Kingdom	aadA1,aadA5,blaEC,blaOXA-1,catA1,dfrA17,erm(B),mph(A),qacEdelta1,sul1,tet(B)	PDS000006028.119
SRR4787310	2016-08	United Kingdom: United Kingdom	aadA1,aadA5,blaEC,blaOXA-1,blaTEM-1,catA1,dfrA17,erm(B),mph(A),qacEdelta1,sul1,tet(B)	PDS000006028.119
SRR4787322	2016-05	United Kingdom: United Kingdom	aadA1,blaEC,blaOXA-1,catA1,tet(B)	PDS000006028.119
SRR4788152	2016-04	United Kingdom: United Kingdom	aadA1,aadA5,blaEC,blaOXA-1,blaTEM-1,catA1,dfrA17,erm(B),mph(A),qacEdelta1,sul1,tet(B)	PDS000006028.119
SRR4788156	2016-01	United Kingdom: United Kingdom	aadA1,aadA5,blaEC,blaOXA-1,blaTEM-1,catA1,dfrA17,erm(B),mph(A),qacEdelta1,sul1,tet(B)	PDS000006028.119
SRR4788207	2016-09	United Kingdom: United Kingdom	aadA1,blaEC,blaOXA-1,catA1,tet(B)	PDS000006028.119
SRR4787359	2016-05	United Kingdom: United Kingdom	aadA1,aadA5,blaEC,blaOXA-1,blaTEM-1,catA1,dfrA17,erm(B),mph(A),qacEdelta1,sul1,tet(B)	PDS000006028.119
SRR4787368	2016-09	United Kingdom: United Kingdom	aadA1,aadA5,blaEC,blaOXA-1,blaTEM-1,catA1,dfrA17,erm(B),mph(A),qacEdelta1,sul1,tet(B)	PDS000006028.119
SRR4787377	2016-01	United Kingdom: United Kingdom	aadA1,blaEC,blaOXA-1,catA1,erm(B),tet(B)	PDS000006028.119
SRR4787809	2016-08	United Kingdom: United Kingdom	aadA1,aadA5,blaEC,blaOXA-1,blaTEM-1,catA1,dfrA17,erm(B),mph(A),qacEdelta1,sul1,tet(B)	PDS000006028.119
SRR4787812	2016-04	United Kingdom: United Kingdom	aadA1,aadA5,blaEC,blaOXA-1,blaTEM-1,catA1,dfrA17,erm(B),mph(A),qacEdelta1,sul1,tet(B)	PDS000006028.119
SRR4787836	2015-10	United Kingdom: United Kingdom	aadA1,aadA5,blaEC,blaOXA-1,blaTEM-1,catA1,dfrA17,erm(B),mph(A),qacEdelta1,sul1,tet(B)	PDS000006028.119
SRR4787857	2015-10	United Kingdom: United Kingdom	aadA1,blaEC,blaOXA-1,blaTEM-1,catA1,erm(B),mph(A),tet(B)	PDS000006028.119
SRR4787865	2016-03	United Kingdom: United Kingdom	aadA1,aadA5,blaEC,blaOXA-1,blaTEM-1,catA1,dfrA17,mph(A),qacEdelta1,sul1,tet(B)	PDS000006028.119
SRR4787879	2015-10	United Kingdom: United Kingdom	aadA1,blaEC,blaOXA-1,catA1,erm(B),tet(B)	PDS000006028.119
SRR4787903	2016-06	United Kingdom: United Kingdom	aadA1,aadA5,blaEC,blaOXA-1,blaTEM-1,catA1,dfrA17,erm(B),mph(A),qacEdelta1,sul1,tet(B)	PDS000006028.119
SRR4788093	2015-12	United Kingdom: United Kingdom	aadA1,blaEC,blaOXA-1,catA1,tet(B)	PDS000006028.119
SRR4788109	2016-04	United Kingdom: United Kingdom	aadA1,aadA5,blaEC,blaOXA-1,blaTEM-1,catA1,dfrA17,erm(B),mph(A),qacEdelta1,sul1,tet(B)	PDS000006028.119
SRR4788121	2016-05	United Kingdom: United Kingdom	aadA1,blaEC,blaOXA-1,catA1,mph(A),qacEdelta1,sul1,tet(B)	PDS000006028.119
SRR4788125	2015-12	United Kingdom: United Kingdom	aadA1,aadA5,blaEC,blaOXA-1,blaTEM-1,catA1,dfrA17,erm(B),mph(A),qacEdelta1,sul1,tet(B)	PDS000006028.119
SRR4788212	2016-03	United Kingdom: United Kingdom	aadA1,aadA5,blaEC,blaOXA-1,blaTEM-1,catA1,dfrA17,erm(B),mph(A),qacEdelta1,sul1,tet(B)	PDS000006028.119
SRR4788135	2016-02	United Kingdom: United Kingdom	aadA5,blaEC,blaTEM-1,dfrA17,erm(B),mph(A),qacEdelta1,sul1,tet(B)	PDS000006028.119
SRR4788136	2016-03	United Kingdom: United Kingdom	aadA1,aadA5,blaEC,blaOXA-1,blaTEM-1,catA1,dfrA17,erm(B),mph(A),qacEdelta1,sul1,tet(B)	PDS000006028.119
SRR4788141	2016-02	United Kingdom: United Kingdom	aadA1,aadA5,blaEC,blaOXA-1,blaTEM-1,catA1,dfrA17,erm(B),mph(A),qacEdelta1,sul1,tet(B)	PDS000006028.119
SRR4788149	2016-02	United Kingdom: United Kingdom	aadA1,aadA5,blaEC,blaOXA-1,blaTEM-1,catA1,dfrA17,erm(B),mph(A),qacEdelta1,sul1,tet(B)	PDS000006028.119
SRR4788173	2016-09	United Kingdom: United Kingdom	aadA1,aadA5,blaEC,blaOXA-1,blaTEM-1,catA1,dfrA17,erm(B),mph(A),qacEdelta1,sul1,tet(B)	PDS000006028.119
SRR4788178	2016-02	United Kingdom: United Kingdom	aadA1,aadA5,blaEC,blaOXA-1,blaTEM-1,catA1,dfrA17,erm(B),mph(A),qacEdelta1,sul1,tet(B)	PDS000006028.119
SRR4788180	2016-02	United Kingdom: United Kingdom	aadA1,aadA5,blaEC,blaOXA-1,blaTEM-1,catA1,dfrA17,erm(B),mph(A),qacEdelta1,sul1,tet(B)	PDS000006028.119
SRR4788268	2015-12	United Kingdom: United Kingdom	aadA1,aadA5,blaEC,blaOXA-1,blaTEM-1,catA1,dfrA17,erm(B),mph(A),qacEdelta1,sul1,tet(B)	PDS000006028.119
SRR4788301	2016-09	United Kingdom: United Kingdom	aadA1,aadA5,blaEC,blaOXA-1,blaTEM-1,catA1,dfrA17,erm(B),mph(A),qacEdelta1,sul1,tet(B)	PDS000006028.119
SRR4788341	2016-09	United Kingdom: United Kingdom	aadA1,aadA5,blaEC,blaOXA-1,blaTEM-1,catA1,dfrA17,erm(B),mph(A),qacEdelta1,sul1,tet(B)	PDS000006028.119
SRR4788358	2015-11	United Kingdom: United Kingdom	aadA1,aadA5,blaEC,blaOXA-1,blaTEM-1,catA1,dfrA17,erm(B),mph(A),qacEdelta1,sul1,tet(B)	PDS000006028.119
SRR4897078	2016-04	United Kingdom: United Kingdom	aadA1,aadA5,blaEC,blaOXA-1,blaTEM-1,catA1,dfrA17,erm(B),mph(A),qacEdelta1,sul1,tet(B)	PDS000006028.119
SRR4897242	2016-03	United Kingdom: United Kingdom	aadA1,aadA5,blaEC,blaOXA-1,blaTEM-1,catA1,dfrA17,erm(B),mph(A),qacEdelta1,sul1,tet(B)	PDS000006028.119
SRR4897285	2015-09	United Kingdom: United Kingdom	aadA1,aadA5,blaEC,blaOXA-1,blaTEM-1,catA1,dfrA17,erm(B),mph(A),qacEdelta1,sul1,tet(B)	PDS000006028.119
SRR4897189	2015-10	United Kingdom: United Kingdom	aadA1,blaEC,blaOXA-1,catA1,erm(B),tet(B)	PDS000006028.119
SRR4897207	2015-11	United Kingdom: United Kingdom	aadA1,blaEC,blaOXA-1,catA1,tet(B)	PDS000006028.119
SRR4897221	2015-10	United Kingdom: United Kingdom	aadA1,blaEC,blaOXA-1,catA1,tet(B)	PDS000006028.119
SRR4897309	2016-09	United Kingdom: United Kingdom	aadA1,aadA5,blaEC,blaOXA-1,blaTEM-1,catA1,dfrA17,erm(B),mph(A),qacEdelta1,sul1,tet(B)	PDS000006028.119
SRR4897323	2016-08	United Kingdom: United Kingdom	aadA1,aadA5,blaEC,blaOXA-1,blaTEM-1,catA1,dfrA17,erm(B),mph(A),qacEdelta1,sul1,tet(B)	PDS000006028.119
SRR4897343	2016-10	United Kingdom: United Kingdom	aadA1,blaEC,blaOXA-1,blaTEM,catA1,tet(B)	PDS000006028.119
SRR4897417	2015-09	United Kingdom: United Kingdom	aadA1,aadA5,blaEC,blaOXA-1,blaTEM-1,catA1,dfrA17,erm(B),mph(A),qacEdelta1,sul1,tet(B)	PDS000006028.119
SRR4897448	2016-04	United Kingdom: United Kingdom	aadA1,aadA5,blaEC,blaOXA-1,blaTEM-1,catA1,dfrA17,erm(B),mph(A),qacEdelta1,sul1,tet(B)	PDS000006028.119
SRR4897624	2015-11	United Kingdom: United Kingdom	aadA1,aadA5,blaEC,blaOXA-1,blaTEM-1,catA1,dfrA17,erm(B),mph(A),qacEdelta1,sul1,tet(B)	PDS000006028.119
SRR4897480	2016-08	United Kingdom: United Kingdom	aadA1,aadA5,blaEC,blaOXA-1,blaTEM-1,catA1,dfrA17,erm(B),mph(A),qacEdelta1,sul1,tet(B)	PDS000006028.119
SRR4897503	2016-07	United Kingdom: United Kingdom	aadA1,aadA5,blaEC,blaOXA-1,blaTEM-1,catA1,dfrA17,erm(B),mph(A),qacEdelta1,sul1,tet(B)	PDS000006028.119
SRR4897524	2016-03	United Kingdom: United Kingdom	aadA1,aadA5,blaEC,blaOXA-1,blaTEM-1,catA1,dfrA17,erm(B),mph(A),qacEdelta1,sul1,tet(B)	PDS000006028.119
SRR4897528	2016-10	United Kingdom: United Kingdom	aadA1,blaEC,blaOXA-1,catA1,erm(B),tet(B)	PDS000006028.119
SRR4897437	2016-07	United Kingdom: United Kingdom	aadA1,aadA5,blaEC,blaOXA-1,blaTEM-1,catA1,dfrA17,erm(B),mph(A),qacEdelta1,sul1,tet(B)	PDS000006028.119
SRR4897440	2016-09	United Kingdom: United Kingdom	aadA1,blaEC,blaOXA-1,catA1,erm(B),tet(B)	PDS000006028.119
SRR4897560	2015-09	United Kingdom: United Kingdom	aadA1,aadA5,blaEC,blaOXA-1,blaTEM-1,catA1,dfrA17,erm(B),mph(A),qacEdelta1,sul1,tet(B)	PDS000006028.119
SRR4897593	2016-08	United Kingdom: United Kingdom	aadA1,aadA5,blaEC,blaOXA-1,blaTEM-1,catA1,dfrA17,erm(B),mph(A),qacEdelta1,sul1,tet(B)	PDS000006028.119
SRR4897612	2016-03	United Kingdom: United Kingdom	aadA1,blaEC,blaOXA-1,catA1,tet(B)	PDS000006028.119
SRR4897622	2016-03	United Kingdom: United Kingdom	aadA1,aadA5,blaEC,blaOXA-1,blaTEM-1,catA1,dfrA17,erm(B),mph(A),qacEdelta1,sul1,tet(B)	PDS000006028.119
SRR4897627	2016-05	United Kingdom: United Kingdom	aadA1,aadA5,blaEC,blaOXA-1,blaTEM-1,catA1,dfrA17,erm(B),mph(A),qacEdelta1,sul1,tet(B)	PDS000006028.119
SRR4897666	2016-07	United Kingdom: United Kingdom	aadA1,aadA5,blaEC,blaOXA-1,blaTEM-1,catA1,dfrA17,erm(B),mph(A),qacEdelta1,sul1,tet(B)	PDS000006028.119
SRR4897820	2015-09	United Kingdom: United Kingdom	aadA1,aadA5,blaEC,blaOXA-1,blaTEM-1,catA1,dfrA17,erm(B),mph(A),qacEdelta1,sul1,tet(B)	PDS000006028.119
SRR4897760	2016-03	United Kingdom: United Kingdom	aadA1,aadA5,blaEC,blaOXA-1,blaTEM-1,catA1,dfrA17,erm(B),mph(A),qacEdelta1,sul1,tet(B)	PDS000006028.119
SRR4897771	2016-06	United Kingdom: United Kingdom	aadA1,aadA5,blaEC,blaOXA-1,blaTEM-1,catA1,dfrA17,erm(B),mph(A),qacEdelta1,sul1,tet(B)	PDS000006028.119
SRR4897808	2016-03	United Kingdom: United Kingdom	aadA1,aadA5,blaEC,blaOXA-1,blaTEM-1,catA1,dfrA17,erm(B),mph(A),qacEdelta1,sul1,tet(B)	PDS000006028.119
SRR4897811	2016-09	United Kingdom: United Kingdom	aadA1,blaEC,blaOXA-1,catA1,tet(B)	PDS000006028.119
SRR5005295	2015-09	United Kingdom: United Kingdom	aadA1,aadA5,blaEC,blaOXA-1,blaTEM-1,catA1,dfrA1,dfrA17,erm(B),mph(A),qacEdelta1,qnrB19,sat2,sul1,sul2,tet(B)	PDS000006028.119
SRR5005325	2015-11	United Kingdom: United Kingdom	aadA1,aadA5,blaEC,blaOXA-1,blaTEM-1,catA1,dfrA17,erm(B),mph(A),qacEdelta1,sul1,tet(B)	PDS000006028.119
SRR5005328	2016-06	United Kingdom: United Kingdom	aadA1,aadA5,blaEC,blaOXA-1,blaTEM-1,catA1,dfrA17,erm(B),mph(A),qacEdelta1,sul1,tet(B)	PDS000006028.119
SRR5005351	2016-07	United Kingdom: United Kingdom	aadA1,aadA5,blaEC,blaOXA-1,blaTEM-1,catA1,dfrA17,mph(A),qacEdelta1,sul1,tet(B)	PDS000006028.119
SRR5005408	2016-08	United Kingdom: United Kingdom	aadA1,blaEC,blaOXA-1,catA1,tet(B)	PDS000006028.119
SRR5005431	2015-11	United Kingdom: United Kingdom	aadA1,aadA5,blaEC,blaOXA-1,blaTEM-1,catA1,dfrA17,erm(B),mph(A),qacEdelta1,sul1,tet(B)	PDS000006028.119
SRR5005436	2016-06	United Kingdom: United Kingdom	aadA1,aadA5,blaEC,blaOXA-1,blaTEM-1,catA1,dfrA17,erm(B),mph(A),qacEdelta1,sul1,tet(B)	PDS000006028.119
SRR5005515	2015-11	United Kingdom: United Kingdom	aadA1,aadA5,blaEC,blaOXA-1,blaTEM-1,catA1,dfrA17,erm(B),mph(A),qacEdelta1,sul1,tet(B)	PDS000006028.119
SRR5005525	2015-11	United Kingdom: United Kingdom	aadA1,aadA5,blaEC,blaOXA-1,blaTEM-1,catA1,dfrA17,erm(B),mph(A),qacEdelta1,sul1,tet(B)	PDS000006028.119
SRR5005551	2015-11	United Kingdom: United Kingdom	aadA1,aadA5,blaEC,blaOXA-1,blaTEM-1,catA1,dfrA17,erm(B),mph(A),qacEdelta1,sul1,tet(B)	PDS000006028.119
SRR5006085	2016-04	United Kingdom: United Kingdom	aadA1,aadA5,aph(6)-Id,blaEC,blaOXA-1,blaTEM-1,catA1,dfrA14,dfrA17,erm(B),mph(A),qacEdelta1,sul1,sul2,tet(B)	PDS000006028.119
SRR5006089	2015-10	United Kingdom: United Kingdom	aadA1,aadA5,blaEC,blaOXA-1,blaTEM-1,catA1,dfrA17,erm(B),mph(A),qacEdelta1,sul1,tet(B)	PDS000006028.119
SRR5006238	2015-11	United Kingdom: United Kingdom	aadA1,aadA5,blaEC,blaOXA-1,blaTEM-1,catA1,dfrA17,erm(B),mph(A),qacEdelta1,sul1,tet(B)	PDS000006028.119
SRR5006241	2016-05	United Kingdom: United Kingdom	aadA1,aadA5,blaEC,blaOXA-1,blaTEM,blaTEM-1,blaTEM-209,catA1,dfrA17,erm(B),mph(A),qacEdelta1,sul1,tet(A)	PDS000006028.119
SRR5006332	2015-09	United Kingdom: United Kingdom	aadA1,aadA5,blaEC,blaOXA-1,blaTEM-1,catA1,dfrA17,erm(B),mph(A),qacEdelta1,sul1,tet(B)	PDS000006028.119
SRR5006366	2016-07	United Kingdom: United Kingdom	aadA1,blaEC,blaOXA-1,catA1,tet(B)	PDS000006028.119
SRR5006373	2015-10	United Kingdom: United Kingdom	aadA1,aadA5,blaEC,blaOXA-1,blaTEM-1,catA1,dfrA17,erm(B),mph(A),qacEdelta1,sul1,tet(B)	PDS000006028.119
SRR5006411	2016-10	United Kingdom: United Kingdom	aadA1,blaEC,blaOXA-1,blaTEM-1,catA1,dfrA17,tet(B)	PDS000006028.119
SRR5005258	2016-09	United Kingdom: United Kingdom	aadA1,aadA5,blaEC,blaOXA-1,blaTEM-1,catA1,dfrA17,erm(B),mph(A),qacEdelta1,sul1,tet(B)	PDS000006028.119
SRR5006425	2016-09	United Kingdom: United Kingdom	aadA1,aadA5,blaEC,blaOXA-1,blaTEM-1,catA1,dfrA17,erm(B),mph(A),qacEdelta1,sul1,tet(B)	PDS000006028.119
SRR5006430	2016-10	United Kingdom: United Kingdom	aadA1,aadA5,blaEC,blaOXA-1,blaTEM-1,catA1,dfrA17,erm(B),mph(A),qacEdelta1,sul1,tet(B)	PDS000006028.119
SRR5005557	2016-07	United Kingdom: United Kingdom	aadA1,aadA5,blaEC,blaOXA-1,blaTEM-1,catA1,dfrA17,erm(B),mph(A),qacEdelta1,sul1,tet(B)	PDS000006028.119
SRR5005562	2016-05	United Kingdom: United Kingdom	aadA1,aadA5,blaEC,blaOXA-1,blaTEM-1,catA1,dfrA17,erm(B),mph(A),qacEdelta1,sul1,tet(B)	PDS000006028.119
SRR5006046	2016-05	United Kingdom: United Kingdom	aadA1,blaEC,blaOXA-1,catA1,tet(B)	PDS000006028.119
SRR5006051	2016-01	United Kingdom: United Kingdom	aadA1,aadA5,blaEC,blaOXA-1,blaTEM-1,catA1,dfrA17,erm(B),mph(A),qacEdelta1,sul1,tet(B)	PDS000006028.119
SRR5006056	2015-09	United Kingdom: United Kingdom	aadA1,aadA5,blaEC,blaOXA-1,blaTEM-1,catA1,dfrA17,erm(B),mph(A),qacEdelta1,sul1,tet(B)	PDS000006028.119
SRR5006071	2016-08	United Kingdom: United Kingdom	aadA1,blaEC,blaOXA-1,catA1,erm(B),tet(B)	PDS000006028.119
SRR5006077	2016-02	United Kingdom: United Kingdom	aadA1,aadA5,blaEC,blaOXA-1,blaTEM-1,catA1,dfrA17,erm(B),mph(A),qacEdelta1,sul1,tet(B)	PDS000006028.119
SRR5017471	2015-09	United Kingdom: United Kingdom	aadA1,aadA5,blaEC,blaOXA-1,blaTEM-1,catA1,dfrA17,erm(B),mph(A),qacEdelta1,sul1,tet(B)	PDS000006028.119
SRR5017522	2016-01	United Kingdom: United Kingdom	aadA1,aadA5,blaEC,blaOXA-1,blaTEM-1,catA1,dfrA17,erm(B),mph(A),qacEdelta1,sul1,tet(B)	PDS000006028.119
SRR5017968	2015-09	United Kingdom: United Kingdom	aadA1,aadA5,blaEC,blaOXA-1,blaTEM-1,catA1,dfrA17,erm(B),mph(A),qacEdelta1,sul1,tet(B)	PDS000006028.119
SRR5018180	2015-10	United Kingdom: United Kingdom	aadA1,aadA5,blaEC,blaOXA-1,blaTEM-1,catA1,dfrA17,erm(B),mph(A),qacEdelta1,sul1,tet(B)	PDS000006028.119
SRR5018389	2016-01	United Kingdom: United Kingdom	aadA1,aadA5,blaEC,blaOXA-1,blaTEM-1,catA1,dfrA17,erm(B),mph(A),qacEdelta1,sul1,tet(B)	PDS000006028.119
SRR5018363	2016-03	United Kingdom: United Kingdom	aadA1,aadA5,blaEC,blaOXA-1,blaTEM-1,catA1,dfrA17,erm(B),mph(A),qacEdelta1,sul1,tet(B)	PDS000006028.119
SRR5018365	2015-11	United Kingdom: United Kingdom	aadA1,aadA5,blaEC,blaOXA-1,blaTEM-1,catA1,dfrA17,erm(B),mph(A),qacEdelta1,sul1,tet(B)	PDS000006028.119
SRR5018378	2015-12	United Kingdom: United Kingdom	aadA1,aadA5,blaEC,blaOXA-1,blaTEM-1,catA1,dfrA17,erm(B),mph(A),qacEdelta1,sul1	PDS000006028.119
SRR5018304	2016-02	United Kingdom: United Kingdom	aadA1,blaEC,blaOXA-1,catA1,mph(A),qacEdelta1,sul1,tet(B)	PDS000006028.119
SRR5018306	2016-03	United Kingdom: United Kingdom	aadA1,blaEC,blaOXA-1,catA1,tet(B)	PDS000006028.119
SRR5023878	2016-01	United Kingdom: United Kingdom	aadA1,aadA5,blaEC,blaOXA-1,blaTEM-1,catA1,dfrA17,erm(B),mph(A),qacEdelta1,sul1,tet(B)	PDS000006028.119
SRR5024075	2016-08	United Kingdom: United Kingdom	aadA1,aadA5,blaEC,blaOXA-1,blaTEM-1,catA1,dfrA17,erm(B),mph(A),qacEdelta1,sul1,tet(B)	PDS000006028.119
SRR5024161	2015-11	United Kingdom: United Kingdom	aadA1,blaEC,blaOXA-1,catA1,tet(B)	PDS000006028.119
SRR5024185	2015-08	United Kingdom: United Kingdom	aadA1,aadA5,blaEC,blaOXA-1,blaTEM-1,catA1,dfrA17,erm(B),mph(A),qacEdelta1,sul1,tet(B)	PDS000006028.119
SRR5024195	2015-09	United Kingdom: United Kingdom	aadA1,aadA5,blaEC,blaOXA-1,blaTEM-1,catA1,dfrA17,erm(B),mph(A),qacEdelta1,sul1,tet(B)	PDS000006028.119
SRR5024202	2016-09	United Kingdom: United Kingdom	aadA1,aadA5,blaEC,blaOXA-1,blaTEM-1,catA1,dfrA17,erm(B),mph(A),qacEdelta1,sul1,tet(B)	PDS000006028.119
SRR5024521	2016-02	United Kingdom: United Kingdom	aadA1,aadA5,blaEC,blaOXA-1,blaTEM-1,catA1,dfrA17,erm(B),mph(A),qacEdelta1,sul1,tet(B)	PDS000006028.119
SRR5024532	2015-09	United Kingdom: United Kingdom	aadA1,aadA5,aph(3'')-Ib,aph(6)-Id,blaEC,blaOXA-1,blaTEM-1,catA1,dfrA17,dfrA5,erm(B),mph(A),qacEdelta1,sul1,sul2	PDS000006028.119
SRR5024479	2016-08	United Kingdom: United Kingdom	aadA1,aadA5,blaEC,blaOXA-1,blaTEM-1,catA1,dfrA17,erm(B),mph(A),qacEdelta1,sul1,tet(B)	PDS000006028.119
SRR5024263	2015-11	United Kingdom: United Kingdom	aadA1,blaEC,blaOXA-1,catA1,tet(B)	PDS000006028.119
SRR5024275	2016-08	United Kingdom: United Kingdom	aadA1,aadA5,blaEC,blaOXA-1,blaTEM-1,catA1,dfrA17,erm(B),mph(A),qacEdelta1,sul1,tet(B)	PDS000006028.119
SRR5024309	2016-02	United Kingdom: United Kingdom	aadA1,aadA5,blaEC,blaOXA-1,blaTEM-1,catA1,dfrA17,erm(B),mph(A),qacEdelta1,sul1,tet(B)	PDS000006028.119
SRR5029661	2015-09	United Kingdom: United Kingdom	aadA1,aadA5,blaEC,blaOXA-1,blaTEM-1,catA1,dfrA17,erm(B),mph(A),qacEdelta1,sul1	PDS000006028.119
SRR5030752	2015-12	United Kingdom: United Kingdom	aadA1,aadA5,blaEC,blaOXA-1,blaTEM-1,catA1,dfrA17,erm(B),mph(A),qacEdelta1,sul1,tet(B)	PDS000006028.119
SRR5030798	2015-09	United Kingdom: United Kingdom	aadA1,aadA5,blaEC,blaOXA-1,blaTEM-1,catA1,dfrA17,erm(B),mph(A),qacEdelta1,sul1,tet(B)	PDS000006028.119
SRR5030801	2015-11	United Kingdom: United Kingdom	aadA1,aadA5,blaEC,blaOXA-1,blaTEM-1,catA1,dfrA17,erm(B),mph(A),qacEdelta1,sul1,tet(B)	PDS000006028.119
SRR5029696	2016-01	United Kingdom: United Kingdom	aadA1,aadA5,blaEC,blaOXA-1,blaTEM-1,catA1,dfrA17,erm(B),mph(A),qacEdelta1,sul1,tet(B)	PDS000006028.119
SRR5029697	2015-10	United Kingdom: United Kingdom	aadA1,aadA5,blaEC,blaOXA-1,blaTEM-1,catA1,dfrA17,erm(B),mph(A),qacEdelta1,sul1,tet(B)	PDS000006028.119
SRR5029822	2015-09	United Kingdom: United Kingdom	aadA1,aadA5,blaEC,blaOXA-1,blaTEM-1,catA1,dfrA17,erm(B),mph(A),qacEdelta1,sul1,tet(B)	PDS000006028.119
SRR5029843	2015-08	United Kingdom: United Kingdom	aadA1,blaEC,blaOXA-1,catA1,erm(B),tet(B)	PDS000006028.119
SRR5031227	2016-02	United Kingdom: United Kingdom	aadA1,aadA5,blaEC,blaOXA-1,blaTEM-1,catA1,dfrA17,erm(B),mph(A),qacEdelta1,sul1,tet(B)	PDS000006028.119
SRR5031204	2015-10	United Kingdom: United Kingdom	aadA1,aadA5,blaEC,blaOXA-1,blaTEM-1,catA1,dfrA17,erm(B),mph(A),qacEdelta1,sul1,tet(B)	PDS000006028.119
SRR5364991		USA	aadA1,aadA5,blaEC,blaOXA-1,blaTEM-1,catA1,dfrA17,erm(B),mph(A),qacEdelta1,sul1,tet(B)	PDS000006028.119
SRR5364993		USA	aadA1,aadA5,blaEC,blaOXA-1,blaTEM-1,catA1,dfrA17,erm(B),mph(A),qacEdelta1,sul1,tet(B)	PDS000006028.119
SRR5382470		USA	aadA1,aadA5,blaEC,blaOXA-1,blaTEM-1,catA1,dfrA17,erm(B),mph(A),qacEdelta1,sul1,tet(B)	PDS000006028.119
SRR5454561	2015-09	United Kingdom: United Kingdom	aadA1,aadA5,blaEC,blaOXA-1,blaTEM-1,catA1,dfrA17,erm(B),mph(A),qacEdelta1,sul1,tet(B)	PDS000006028.119
SRR5500538	2015-10	United Kingdom: United Kingdom	aadA1,aadA5,aph(6)-Id,blaEC,blaOXA-1,blaTEM-1,catA1,dfrA14,dfrA17,erm(B),mph(A),qacEdelta1,sul1,sul2,tet(B)	PDS000006028.119
SRR6058035		USA	aadA1,aadA5,blaEC,blaOXA-1,blaTEM-1,catA1,dfrA17,erm(B),mph(A),qacEdelta1,sul1,tet(B)	PDS000006028.119
SRR6242024		USA	aadA1,aadA5,blaEC,blaOXA-1,blaTEM-1,catA1,dfrA17,erm(B),mph(A),qacEdelta1,sul1,tet(B)	PDS000006028.119
SRR6490617		USA	aadA1,blaEC,blaOXA-1,blaTEM-1,catA1,tet(B)	PDS000006028.119
SRR6799224		USA	aadA1,aadA5,blaEC,blaOXA-1,blaTEM-1,catA1,dfrA17,erm(B),mph(A),qacEdelta1,sul1,tet(B)	PDS000006028.119
SRR6813841		USA	aadA1,aadA5,blaEC,blaOXA-1,blaTEM-1,catA1,dfrA17,mph(A),qacEdelta1,sul1,tet(B)	PDS000006028.119
SRR6821847		USA	aadA1,aadA5,blaEC,blaOXA-1,blaTEM-1,catA1,dfrA17,mph(A),qacEdelta1,sul1,tet(B)	PDS000006028.119
SRR6821849		USA	aadA1,aadA5,blaEC,blaOXA-1,blaTEM-1,catA1,dfrA17,mph(A),qacEdelta1,sul1,tet(B)	PDS000006028.119
SRR6821850		USA	aadA1,aadA5,blaEC,blaOXA-1,blaTEM-1,catA1,dfrA17,mph(A),qacEdelta1,sul1,tet(B)	PDS000006028.119
SRR6821851		USA	aadA1,aadA5,blaEC,blaOXA-1,blaTEM-1,catA1,dfrA17,mph(A),qacEdelta1,sul1,tet(B)	PDS000006028.119
SRR6821852		USA	aadA1,aadA5,blaEC,blaOXA-1,blaTEM-1,catA1,dfrA17,mph(A),qacEdelta1,sul1,tet(B)	PDS000006028.119
SRR6870015		USA	aadA1,aadA5,blaEC,blaOXA-1,blaTEM-1,catA1,dfrA17,mph(A),qacEdelta1,sul1,tet(B)	PDS000006028.119
SRR6870022		USA	aadA1,aadA5,blaEC,blaOXA-1,blaTEM-1,catA1,dfrA17,erm(B),mph(A),qacEdelta1,sul1,tet(B)	PDS000006028.119
SRR6875485		USA	aadA1,aadA5,blaEC,blaOXA-1,blaTEM-1,catA1,dfrA17,erm(B),mph(A),qacEdelta1,sul1,tet(B)	PDS000006028.119
SRR6945083		USA	aadA1,aadA5,blaEC,blaTEM-1,catA1,dfrA17,erm(B),mph(A),qacEdelta1,sul1,tet(B)	PDS000006028.119
SRR7013781		USA	ant(3''),blaEC,blaOXA-1,blaTEM-1,catA1,dfrA1,erm(B),mph(A),sat2,sul2,tet(B)	PDS000006028.119
SRR7050109		USA	aadA1,blaDHA-1,blaEC,blaOXA-1,catA1,dfrA17,mph(A),qnrB,sul1,tet(B)	PDS000006028.119
SRR7073117		USA	aadA1,aadA5,blaEC,blaOXA-1,blaTEM-1,catA1,dfrA17,erm(B),mph(A),qacEdelta1,sul1,tet(B)	PDS000006028.119
SRR7172278	2017-08	United Kingdom: United Kingdom	aadA1,aadA5,blaEC,blaOXA-1,blaTEM-1,catA1,dfrA17,mph(A),qacEdelta1,sul1,tet(B)	PDS000006028.119
SRR7172281	2017-09	United Kingdom: United Kingdom	aadA1,aadA5,blaEC,blaOXA-1,blaTEM-1,catA1,dfrA17,erm(B),mph(A),qacEdelta1,sul1,tet(B)	PDS000006028.119
SRR7172419	2017-04	United Kingdom: United Kingdom	aadA1,aadA5,blaEC,blaOXA-1,blaTEM-1,catA1,dfrA17,erm(B),mph(A),qacEdelta1,sul1,tet(B)	PDS000006028.119
SRR7172421	2017-07	United Kingdom: United Kingdom	aadA1,aadA5,blaEC,blaOXA-1,blaTEM-1,catA1,dfrA17,erm(B),mph(A),qacEdelta1,sul1,tet(B)	PDS000006028.119
SRR7172452	2017-12	United Kingdom: United Kingdom	aadA1,blaEC,blaOXA-1,blaTEM-1,catA1,erm(B),mph(A),tet(B)	PDS000006028.119
SRR7179909	2017-01	United Kingdom: United Kingdom	aadA1,aadA5,blaEC,blaOXA-1,blaTEM-1,catA1,dfrA17,mph(A),qacEdelta1,sul1,tet(B)	PDS000006028.119
SRR7180010	2016-12	United Kingdom: United Kingdom	aadA1,aadA5,blaEC,blaOXA-1,blaTEM-1,catA1,dfrA17,erm(B),mph(A),qacEdelta1,sul1,tet(B)	PDS000006028.119
SRR7184224	2018-04	United Kingdom: United Kingdom	aadA1,aadA5,blaEC,blaOXA-1,blaTEM-1,catA1,dfrA17,erm(B),mph(A),qacEdelta1,sul1,tet(B)	PDS000006028.119
SRR7184243	2017-04	United Kingdom: United Kingdom	aadA1,aadA5,blaEC,blaOXA-1,blaTEM-1,catA1,dfrA17,erm(B),mph(A),qacEdelta1,sul1,tet(B)	PDS000006028.119
SRR7184253	2017-11	United Kingdom: United Kingdom	aadA1,aadA5,blaEC,blaOXA-1,blaTEM-1,catA1,dfrA17,erm(B),mph(A),qacEdelta1,sul1,tet(B)	PDS000006028.119
SRR7184254	2018-03	United Kingdom: United Kingdom	aadA1,aadA5,blaEC,blaOXA-1,blaTEM-1,catA1,dfrA17,erm(B),mph(A),qacEdelta1,sul1,tet(B)	PDS000006028.119
SRR7184339	2017-07	United Kingdom: United Kingdom	aadA1,blaEC,blaOXA-1,catA1,tet(B)	PDS000006028.119
SRR7184346	2017-01	United Kingdom: United Kingdom	aadA1,aadA5,blaEC,blaOXA-1,blaTEM-1,catA1,dfrA17,erm(B),mph(A),qacEdelta1,sul1,tet(B)	PDS000006028.119
SRR7184355	2018-01	United Kingdom: United Kingdom	aadA1,blaEC,blaOXA-1,catA1,erm(B),mph(A),tet(B)	PDS000006028.119
SRR7186917	2017-07	United Kingdom: United Kingdom	aadA1,aadA5,blaEC,blaOXA-1,blaTEM-1,catA1,dfrA17,erm(B),mph(A),qacEdelta1,sul1,tet(B)	PDS000006028.119
SRR7187009	2018-02	United Kingdom: United Kingdom	aadA1,blaEC,blaOXA-1,catA1,erm(B),mph(A),tet(B)	PDS000006028.119
SRR7187023	2017-08	United Kingdom: United Kingdom	aadA5,blaEC,blaTEM-1,dfrA17,mph(A),qacEdelta1,sul1	PDS000006028.119
SRR7187029	2017-12	United Kingdom: United Kingdom	aadA1,blaEC,blaOXA-1,catA1,mph(A),tet(B)	PDS000006028.119
SRR7187038	2017-07	United Kingdom: United Kingdom	aadA1,aadA5,blaEC,blaOXA-1,blaTEM-1,catA1,dfrA17,erm(B),mph(A),qacEdelta1,sul1,tet(B)	PDS000006028.119
SRR7187043	2016-11	United Kingdom: United Kingdom	aadA1,aadA5,blaEC,blaOXA-1,blaTEM-1,catA1,dfrA17,erm(B),mph(A),qacEdelta1,sul1,tet(B)	PDS000006028.119
SRR7187044	2018-04	United Kingdom: United Kingdom	aadA1,aadA5,blaEC,blaOXA-1,blaTEM-1,catA1,dfrA17,erm(B),mph(A),qacEdelta1,sul1,tet(B)	PDS000006028.119
SRR7187047	2017-02	United Kingdom: United Kingdom	aadA1,blaEC,blaOXA-1,catA1,tet(B)	PDS000006028.119
SRR7187054	2017-12	United Kingdom: United Kingdom	aadA1,aadA5,blaEC,blaOXA-1,blaTEM-1,catA1,dfrA17,mph(A),qacEdelta1,sul1,tet(B)	PDS000006028.119
SRR7187067	2016-08	United Kingdom: United Kingdom	aadA1,aadA5,blaEC,blaOXA-1,blaTEM-1,catA1,dfrA17,erm(B),mph(A),qacEdelta1,sul1,tet(B)	PDS000006028.119
SRR7187754	2018-03	United Kingdom: United Kingdom	aadA1,blaEC,blaOXA-1,catA1,tet(B)	PDS000006028.119
SRR7187757	2017-06	United Kingdom: United Kingdom	aadA1,aadA5,blaEC,blaOXA-1,blaTEM-1,catA1,dfrA17,erm(B),mph(A),qacEdelta1,sul1,tet(B)	PDS000006028.119
SRR7187760	2017-02	United Kingdom: United Kingdom	aadA1,aadA5,blaEC,blaOXA-1,blaTEM-1,catA1,dfrA17,erm(B),mph(A),qacEdelta1,sul1,tet(B)	PDS000006028.119
SRR7187776	2017-04	United Kingdom: United Kingdom	aadA1,aadA5,blaEC,blaOXA-1,blaTEM-1,catA1,dfrA17,erm(B),mph(A),qacEdelta1,sul1,tet(B)	PDS000006028.119
SRR7187779	2017-08	United Kingdom: United Kingdom	aadA1,aadA5,blaEC,blaOXA-1,blaTEM-1,catA1,dfrA17,erm(B),mph(A),qacEdelta1,sul1,tet(B)	PDS000006028.119
SRR7187791	2017-02	United Kingdom: United Kingdom	aadA1,aadA5,blaEC,blaTEM-1,dfrA17,erm(B),mph(A),qacEdelta1,sul1,tet(B)	PDS000006028.119
SRR7187797	2018-04	United Kingdom: United Kingdom	aadA1,blaEC,blaOXA-1,catA1,tet(B)	PDS000006028.119
SRR7191530		USA	aadA1,aadA5,blaEC,blaOXA-1,blaTEM-1,catA1,dfrA17,erm(B),mph(A),qacEdelta1,sul1,tet(B)	PDS000006028.119
SRR7191692	2016-12	United Kingdom: United Kingdom	aadA1,aadA5,blaEC,blaOXA-1,blaTEM-1,catA1,dfrA17,erm(B),mph(A),qacEdelta1,sul1,tet(B)	PDS000006028.119
SRR7191704	2017-12	United Kingdom: United Kingdom	aadA1,blaEC,blaOXA-1,catA1,erm(B),mph(A),tet(B)	PDS000006028.119
SRR7204203	2017-07	United Kingdom: United Kingdom	aadA1,blaEC,blaOXA-1,catA1,tet(B)	PDS000006028.119
SRR7204310	2017-08	United Kingdom: United Kingdom	aadA1,aadA5,blaEC,blaOXA-1,blaTEM-1,catA1,dfrA17,erm(B),mph(A),qacEdelta1,sul1,tet(B)	PDS000006028.119
SRR7204353	2017-01	United Kingdom: United Kingdom	aadA1,aadA5,blaEC,blaOXA-1,blaTEM-1,catA1,dfrA17,erm(B),mph(A),qacEdelta1,sul1,tet(B)	PDS000006028.119
SRR7204361	2017-02	United Kingdom: United Kingdom	aadA1,blaEC,blaOXA-1,catA1,erm(B),tet(B)	PDS000006028.119
SRR7208630	2017-05	United Kingdom: United Kingdom	aadA1,aadA5,blaEC,blaOXA-1,blaTEM-1,catA1,dfrA17,erm(B),mph(A),qacEdelta1,sul1,tet(B)	PDS000006028.119
SRR7208759	2016-06	United Kingdom: United Kingdom	aadA1,aadA5,blaEC,blaOXA-1,blaTEM-1,catA1,dfrA17,erm(B),mph(A),qacEdelta1,sul1,tet(B)	PDS000006028.119
SRR7208802	2016-10	United Kingdom: United Kingdom	aadA1,aadA5,blaEC,blaOXA-1,blaTEM-1,catA1,dfrA17,erm(B),mph(A),qacEdelta1,sul1,tet(B)	PDS000006028.119
SRR7208997	2017-06	United Kingdom: United Kingdom	aadA1,blaEC,blaOXA-1,catA1,tet(B)	PDS000006028.119
SRR7209040	2016-11	United Kingdom: United Kingdom	aadA1,aadA5,blaEC,blaOXA-1,blaTEM-1,catA1,dfrA17,erm(B),mph(A),qacEdelta1,sul1,tet(B)	PDS000006028.119
SRR7215477	2018-05	United Kingdom: United Kingdom	aadA1,aadA5,blaEC,blaOXA-1,blaTEM-1,catA1,dfrA17,erm(B),mph(A),qacEdelta1,sul1,tet(B)	PDS000006028.119
SRR7215524	2017-09	United Kingdom: United Kingdom	aadA1,aadA5,blaEC,blaTEM-1,dfrA17,erm(B),mph(A),qacEdelta1,sul1,tet(B)	PDS000006028.119
SRR7215574	2017-07	United Kingdom: United Kingdom	aadA1,aadA5,blaEC,blaOXA-1,blaTEM-1,catA1,dfrA17,erm(B),mph(A),qacEdelta1,sul1,tet(B)	PDS000006028.119
SRR7215913	2017-01	United Kingdom: United Kingdom	aadA1,aadA5,blaEC,blaOXA-1,blaTEM-1,catA1,dfrA17,erm(B),mph(A),qacEdelta1,sul1,tet(B)	PDS000006028.119
SRR7215920	2017-03	United Kingdom: United Kingdom	aadA1,aadA5,blaEC,blaOXA-1,blaTEM-1,catA1,dfrA17,erm(B),mph(A),qacEdelta1,sul1,tet(B)	PDS000006028.119
SRR7215925	2017-07	United Kingdom: United Kingdom	aadA1,aadA5,blaEC,blaOXA-1,blaTEM-1,catA1,dfrA17,erm(B),mph(A),qacEdelta1,sul1,tet(B)	PDS000006028.119
SRR7215941	2017-05	United Kingdom: United Kingdom	aadA1,aadA5,blaEC,blaOXA-1,blaTEM-1,catA1,dfrA17,erm(B),mph(A),qacEdelta1,sul1,tet(B)	PDS000006028.119
SRR7215944	2017-08	United Kingdom: United Kingdom	aadA1,blaEC,blaOXA-1,catA1,tet(B)	PDS000006028.119
SRR7221033	2018-04	United Kingdom: United Kingdom	aadA1,aadA5,blaEC,blaOXA-1,blaTEM-1,catA1,dfrA17,erm(B),mph(A),qacEdelta1,sul1,tet(B)	PDS000006028.119
SRR7221097	2016-12	United Kingdom: United Kingdom	aadA1,blaEC,blaOXA-1,catA1,tet(B)	PDS000006028.119
SRR7221206	2017-05	United Kingdom: United Kingdom	aadA1,aadA5,blaEC,blaOXA-1,blaTEM-1,catA1,dfrA17,erm(B),mph(A),qacEdelta1,sul1,tet(B)	PDS000006028.119
SRR7221251	2017-05	United Kingdom: United Kingdom	blaEC,erm(B)	PDS000006028.119
SRR7221270	2017-02	United Kingdom: United Kingdom	aadA1,aadA5,blaEC,blaOXA-1,blaTEM-1,catA1,dfrA17,erm(B),mph(A),qacEdelta1,sul1,tet(B)	PDS000006028.119
SRR7221298	2018-05	United Kingdom: United Kingdom	aadA1,aadA5,blaEC,blaOXA-1,blaTEM-1,catA1,dfrA17,erm(B),mph(A),qacEdelta1,sul1,tet(B)	PDS000006028.119
SRR7221326	2017-12	United Kingdom: United Kingdom	aadA1,aadA5,blaEC,blaOXA-1,blaTEM-1,catA1,dfrA17,erm(B),mph(A),qacEdelta1,sul1,tet(B)	PDS000006028.119
SRR7223053	2017-08	United Kingdom: United Kingdom	aadA1,aadA5,blaEC,blaOXA-1,blaTEM-1,catA1,dfrA17,mph(A),qacEdelta1,sul1,tet(B)	PDS000006028.119
SRR7223057	2017-03	United Kingdom: United Kingdom	aadA1,aadA5,blaEC,blaOXA-1,blaTEM-1,catA1,dfrA17,erm(B),mph(A),qacEdelta1,sul1,tet(B)	PDS000006028.119
SRR7223064	2017-11	United Kingdom: United Kingdom	aadA1,blaEC,blaOXA-1,catA1,tet(B)	PDS000006028.119
SRR7223066	2017-10	United Kingdom: United Kingdom	aadA1,aadA5,blaEC,blaOXA-1,blaTEM-1,catA1,dfrA17,erm(B),mph(A),qacEdelta1,sul1,tet(B)	PDS000006028.119
SRR7223068	2018-03	United Kingdom: United Kingdom	aadA5,blaEC,blaTEM-1,dfrA17,mph(A),qacEdelta1,sul1	PDS000006028.119
SRR7223071	2017-11	United Kingdom: United Kingdom	aadA1,aadA5,blaEC,blaOXA-1,blaTEM-1,catA1,dfrA17,erm(B),mph(A),qacEdelta1,sul1,tet(B)	PDS000006028.119
SRR7223094	2018-05	United Kingdom: United Kingdom	aadA1,aadA5,blaEC,blaOXA-1,blaTEM-1,catA1,dfrA17,erm(B),mph(A),qacEdelta1,sul1,tet(B)	PDS000006028.119
SRR7223152	2017-05	United Kingdom: United Kingdom	aadA1,aadA5,blaEC,blaOXA-1,blaTEM-1,catA1,dfrA17,erm(B),mph(A),qacEdelta1,sul1,tet(B)	PDS000006028.119
SRR7230234	2017-10	United Kingdom: United Kingdom	aadA1,aadA5,blaEC,blaOXA-1,blaTEM-1,catA1,dfrA17,erm(B),mph(A),qacEdelta1,sul1,tet(B)	PDS000006028.119
SRR7230239	2017-05	United Kingdom: United Kingdom	aadA1,blaEC,blaOXA-1,catA1,tet(B)	PDS000006028.119
SRR7230318	2017-06	United Kingdom: United Kingdom	aadA1,aadA5,blaEC,blaOXA-1,blaTEM-1,catA1,dfrA17,mph(A),qacEdelta1,sul1,tet(B)	PDS000006028.119
SRR7230343	2017-06	United Kingdom: United Kingdom	aadA1,aadA5,blaEC,blaOXA-1,blaTEM-1,catA1,dfrA17,erm(B),mph(A),qacEdelta1,sul1,tet(B)	PDS000006028.119
SRR7230372	2016-08	United Kingdom: United Kingdom	aadA1,aadA5,blaEC,blaOXA-1,blaTEM-1,catA1,dfrA17,erm(B),mph(A),qacEdelta1,sul1,tet(B)	PDS000006028.119
SRR7233655		USA	aadA1,aadA5,blaEC,blaOXA-1,blaTEM-1,catA1,dfrA17,erm(B),mph(A),qacEdelta1,sul1,tet(B)	PDS000006028.119
SRR7233657		USA	aadA1,aadA5,blaEC,blaOXA-1,blaTEM-1,catA1,dfrA17,erm(B),mph(A),qacEdelta1,sul1,tet(B)	PDS000006028.119
SRR7236601	2017-08	United Kingdom: United Kingdom	aadA1,blaEC,blaOXA-1,catA1,tet(B)	PDS000006028.119
SRR7236606	2017-10	United Kingdom: United Kingdom	aadA1,aadA5,blaEC,blaOXA-1,blaTEM-1,catA1,dfrA17,mph(A),qacEdelta1,sul1,tet(B)	PDS000006028.119
SRR7236621	2017-12	United Kingdom: United Kingdom	aadA1,aadA5,blaEC,blaOXA-1,blaTEM-1,catA1,dfrA1,dfrA17,erm(B),mph(A),qacEdelta1,sat2,sul1,sul2,tet(B)	PDS000006028.119
SRR7236639	2017-11	United Kingdom: United Kingdom	aadA1,aadA5,blaEC,blaOXA-1,blaTEM-1,catA1,dfrA17,erm(B),mph(A),qacEdelta1,sul1,tet(B)	PDS000006028.119
SRR7236677	2016-11	United Kingdom: United Kingdom	aadA1,blaEC,blaOXA-1,catA1,tet(B)	PDS000006028.119
SRR7236689	2016-10	United Kingdom: United Kingdom	aadA1,aadA5,blaEC,blaOXA-1,blaTEM-1,catA1,dfrA17,erm(B),mph(A),qacEdelta1,sul1,tet(B)	PDS000006028.119
SRR7244226	2017-04	United Kingdom: United Kingdom	aadA1,aadA5,blaEC,blaOXA-1,blaTEM-1,catA1,dfrA17,erm(B),mph(A),qacEdelta1,sul1,tet(B)	PDS000006028.119
SRR7244245	2017-10	United Kingdom: United Kingdom	aadA1,aadA5,blaEC,blaOXA-1,blaTEM-1,catA1,dfrA17,mph(A),qacEdelta1,sul1,tet(B)	PDS000006028.119
SRR7244246	2018-02	United Kingdom: United Kingdom	aadA1,blaEC,blaOXA-1,catA1,erm(B),tet(B)	PDS000006028.119
SRR7244277	2017-08	United Kingdom: United Kingdom	aadA1,aadA5,blaEC,blaOXA-1,blaTEM-1,catA1,dfrA17,mph(A),qacEdelta1,sul1,tet(B)	PDS000006028.119
SRR7244315	2017-01	United Kingdom: United Kingdom	aadA1,aadA5,blaEC,blaOXA-1,blaTEM-1,catA1,dfrA17,erm(B),mph(A),qacEdelta1,sul1,tet(B)	PDS000006028.119
SRR7244366	2016-10	United Kingdom: United Kingdom	aadA1,aadA5,blaEC,blaOXA-1,blaTEM-1,catA1,dfrA17,erm(B),mph(A),qacEdelta1,sul1,tet(B)	PDS000006028.119
SRR7249706	2018-03	United Kingdom: United Kingdom	aadA1,blaEC,blaOXA-1,blaTEM-1,catA1,dfrA25,erm(B),mph(A),qacEdelta1,qnrB2,sul1,tet(A),tet(B)	PDS000006028.119
SRR7249719	2017-05	United Kingdom: United Kingdom	aadA1,aadA5,blaEC,blaOXA-1,blaTEM-1,catA1,dfrA17,erm(B),mph(A),qacEdelta1,sul1,tet(B)	PDS000006028.119
SRR7249720	2016-11	United Kingdom: United Kingdom	aadA1,aadA5,blaEC,blaOXA-1,blaTEM-1,catA1,dfrA17,erm(B),mph(A),qacEdelta1,sul1,tet(B)	PDS000006028.119
SRR7249722	2016-12	United Kingdom: United Kingdom	aadA1,aadA5,blaEC,blaOXA-1,blaTEM-1,catA1,dfrA17,erm(B),mph(A),qacEdelta1,sul1,tet(B)	PDS000006028.119
SRR7249746	2017-01	United Kingdom: United Kingdom	aadA1,aadA5,blaEC,blaOXA-1,blaTEM-1,catA1,dfrA17,erm(B),mph(A),qacEdelta1,sul1,tet(B)	PDS000006028.119
SRR7249751	2017-09	United Kingdom: United Kingdom	aadA1,blaEC,blaOXA-1,catA1,tet(B)	PDS000006028.119
SRR7249757	2016-07	United Kingdom: United Kingdom	aadA1,aadA5,blaEC,blaOXA-1,blaTEM-1,catA1,dfrA17,erm(B),mph(A),qacEdelta1,sul1,tet(B)	PDS000006028.119
SRR7249789	2016-09	United Kingdom: United Kingdom	aadA1,aadA5,blaEC,blaOXA-1,blaTEM-1,catA1,dfrA17,erm(B),mph(A),qacEdelta1,sul1,tet(B)	PDS000006028.119
SRR7250950	2018-03	United Kingdom: United Kingdom	aadA1,blaEC,blaOXA-1,catA1,erm(B),tet(B)	PDS000006028.119
SRR7250988	2016-11	United Kingdom: United Kingdom	aadA1,aadA5,blaEC,blaOXA-1,blaTEM-1,catA1,dfrA17,erm(B),mph(A),qacEdelta1,sul1,tet(B)	PDS000006028.119
SRR7251013	2017-02	United Kingdom: United Kingdom	aadA1,blaEC,blaOXA-1,catA1,tet(B)	PDS000006028.119
SRR7251428	2017-10	United Kingdom: United Kingdom	aadA1,aadA5,blaEC,blaOXA-1,blaTEM-1,catA1,dfrA17,erm(B),mph(A),qacEdelta1,sul1,tet(B)	PDS000006028.119
SRR7251459	2017-09	United Kingdom: United Kingdom	aadA1,aadA5,blaEC,blaOXA-1,blaTEM-1,catA1,dfrA17,mph(A),qacEdelta1,sul1,tet(B)	PDS000006028.119
SRR7251461	2016-06	United Kingdom: United Kingdom	aadA1,aadA5,blaEC,blaOXA-1,blaTEM-1,catA1,dfrA17,erm(B),mph(A),qacEdelta1,sul1,tet(B)	PDS000006028.119
SRR7257103	2017-09	United Kingdom: United Kingdom	aadA1,aadA5,blaEC,blaOXA-1,blaTEM-1,catA1,dfrA17,erm(B),mph(A),qacEdelta1,sul1,tet(B)	PDS000006028.119
SRR7257137	2017-09	United Kingdom: United Kingdom	aadA1,blaEC,blaOXA-1,catA1,tet(B)	PDS000006028.119
SRR7257463	2017-11	United Kingdom: United Kingdom	aadA1,blaEC,blaOXA-1,blaTEM-1,catA1,erm(B),mph(A),tet(B)	PDS000006028.119
SRR7265739	2017-09	United Kingdom: United Kingdom	aadA1,aadA5,blaEC,blaOXA-1,blaTEM-1,catA1,dfrA17,erm(B),mph(A),qacEdelta1,sul1,tet(B)	PDS000006028.119
SRR7265864	2018-02	United Kingdom: United Kingdom	aadA1,aadA5,blaEC,blaOXA-1,blaTEM-1,catA1,dfrA17,erm(B),mph(A),qacEdelta1,sul1,tet(B)	PDS000006028.119
SRR7265956	2017-04	United Kingdom: United Kingdom	aadA1,aadA5,blaEC,blaOXA-1,blaTEM-1,catA1,dfrA17,erm(B),mph(A),qacEdelta1,sul1,tet(B)	PDS000006028.119
SRR7265957	2017-06	United Kingdom: United Kingdom	aadA1,aadA5,blaEC,blaOXA-1,blaTEM-1,catA1,dfrA17,mph(A),qacEdelta1,sul1,tet(B)	PDS000006028.119
SRR7265963	2016-06	United Kingdom: United Kingdom	aadA1,blaEC,blaOXA-1,catA1,tet(B)	PDS000006028.119
SRR7265969	2016-12	United Kingdom: United Kingdom	aadA1,blaEC,blaOXA-1,catA1,erm(B),tet(B)	PDS000006028.119
SRR7266808	2017-11	United Kingdom: United Kingdom	aadA1,aadA5,blaEC,blaOXA-1,blaTEM-1,catA1,dfrA17,erm(B),mph(A),qacEdelta1,sul1,tet(B)	PDS000006028.119
SRR7266830	2016-07	United Kingdom: United Kingdom	aadA1,aadA5,blaEC,blaOXA-1,blaTEM-1,catA1,dfrA17,erm(B),mph(A),qacEdelta1,sul1,tet(B)	PDS000006028.119
SRR7271440		USA	aadA1,aadA5,blaEC,blaOXA-1,blaTEM-1,catA1,erm(B),mph(A),qacEdelta1,sul1,tet(B)	PDS000006028.119
SRR7274812	2017-02	United Kingdom: United Kingdom	aadA1,aadA5,blaEC,blaOXA-1,blaTEM-1,catA1,dfrA17,erm(B),mph(A),qacEdelta1,sul1,tet(B)	PDS000006028.119
SRR7274823	2017-02	United Kingdom: United Kingdom	aadA1,blaEC,blaOXA-1,blaTEM-1,catA1,erm(B),mph(A),tet(B)	PDS000006028.119
SRR7274834	2018-05	United Kingdom: United Kingdom	aadA1,blaEC,blaOXA-1,blaTEM-1,catA1,tet(B)	PDS000006028.119
SRR7274858	2018-01	United Kingdom: United Kingdom	aadA1,blaEC,blaOXA-1,catA1,erm(B),mph(A),tet(B)	PDS000006028.119
SRR7274963	2016-11	United Kingdom: United Kingdom	aadA1,aadA5,ant(3''),aph(6)-Id,blaEC,blaOXA-1,blaTEM-1,catA1,dfrA1,dfrA14,dfrA17,erm(B),mph(A),qacEdelta1,sat2,sul1,sul2,tet(B)	PDS000006028.119
SRR7276898	2017-08	United Kingdom: United Kingdom	aadA1,aadA5,blaEC,blaOXA-1,blaTEM-1,catA1,dfrA17,erm(B),mph(A),qacEdelta1,sul1,tet(B)	PDS000006028.119
SRR7276921	2017-10	United Kingdom: United Kingdom	aadA1,blaEC,blaOXA-1,catA1,erm(B),tet(B)	PDS000006028.119
SRR7276948	2017-12	United Kingdom: United Kingdom	aadA1,blaEC,blaOXA-1,blaTEM-1,catA1,erm(B),mph(A),tet(B)	PDS000006028.119
SRR7276961	2017-09	United Kingdom: United Kingdom	aadA1,aadA5,blaEC,blaOXA-1,blaTEM-1,catA1,dfrA17,erm(B),mph(A),qacEdelta1,sul1,tet(B)	PDS000006028.119
SRR7277696	2017-12	United Kingdom: United Kingdom	aadA1,blaEC,blaOXA-1,catA1,mph(A),tet(B)	PDS000006028.119
SRR7277710	2018-05	United Kingdom: United Kingdom	aadA1,aadA5,blaEC,blaOXA-1,blaTEM-1,catA1,dfrA17,erm(B),mph(A),qacEdelta1,sul1,tet(B)	PDS000006028.119
SRR7277783	2017-03	United Kingdom: United Kingdom	aadA1,aadA5,blaEC,blaOXA-1,blaTEM-1,catA1,dfrA17,erm(B),mph(A),qacEdelta1,sul1,tet(B)	PDS000006028.119
SRR7277785	2017-02	United Kingdom: United Kingdom	aadA1,blaEC,blaOXA-1,catA1,tet(B)	PDS000006028.119
SRR7282615	2017-08	United Kingdom: United Kingdom	aadA1,aadA5,blaEC,blaOXA-1,blaTEM-1,catA1,dfrA17,erm(B),mph(A),qacEdelta1,sul1,tet(B)	PDS000006028.119
SRR7283742	2016-10	United Kingdom: United Kingdom	aadA1,aadA5,blaEC,blaOXA-1,blaTEM-1,catA1,dfrA17,erm(B),mph(A),qacEdelta1,sul1,tet(B)	PDS000006028.119
SRR7285464	2018-01	United Kingdom: United Kingdom	aadA1,aadA5,blaEC,blaOXA-1,blaTEM-1,catA1,dfrA17,mph(A),qacEdelta1,sul1,tet(B)	PDS000006028.119
SRR7285490	2017-10	United Kingdom: United Kingdom	aadA1,aadA5,blaEC,blaOXA-1,blaTEM-1,catA1,dfrA17,erm(B),mph(A),qacEdelta1,sul1,tet(B)	PDS000006028.119
SRR7285531	2016-07	United Kingdom: United Kingdom	aadA1,blaEC,blaOXA-1,catA1,tet(B)	PDS000006028.119
SRR7285553	2017-03	United Kingdom: United Kingdom	aadA1,aadA5,blaEC,blaOXA-1,blaTEM-1,catA1,dfrA17,erm(B),mph(A),qacEdelta1,sul1,tet(B)	PDS000006028.119
SRR7285586	2016-08	United Kingdom: United Kingdom	aadA1,aadA5,blaEC,blaOXA-1,blaTEM-1,catA1,dfrA17,erm(B),mph(A),qacEdelta1,sul1,tet(B)	PDS000006028.119
SRR7285628	2016-12	United Kingdom: United Kingdom	aadA1,aadA5,blaEC,blaOXA-1,blaTEM-1,catA1,dfrA17,erm,mph(A),qacEdelta1,sul1,tet(B)	PDS000006028.119
SRR7286166	2018-05	United Kingdom: United Kingdom	aadA5,blaEC,blaTEM-1,dfrA17,mph(A),qacEdelta1,sul1	PDS000006028.119
SRR7286363	2018-05	United Kingdom: United Kingdom	aadA5,blaEC,blaTEM-1,dfrA17,mph(A),qacEdelta1,sul1	PDS000006028.119
SRR7286373	2016-11	United Kingdom: United Kingdom	aadA1,blaEC,blaOXA-1,catA1,tet(B)	PDS000006028.119
SRR7286382	2017-01	United Kingdom: United Kingdom	aadA1,aadA5,blaEC,blaOXA-1,blaTEM-1,catA1,dfrA17,erm(B),mph(A),qacEdelta1,sul1,tet(B)	PDS000006028.119
SRR7286395	2017-02	United Kingdom: United Kingdom	aadA1,aadA5,blaEC,blaOXA-1,blaTEM-1,catA1,dfrA17,erm(B),mph(A),qacEdelta1,sul1,tet(B)	PDS000006028.119
SRR7286401	2017-09	United Kingdom: United Kingdom	aadA1,aadA5,blaEC,blaOXA-1,blaTEM-1,catA1,dfrA17,erm(B),mph(A),qacEdelta1,sul1,tet(B)	PDS000006028.119
SRR7286404	2017-10	United Kingdom: United Kingdom	aadA1,aadA5,blaEC,blaOXA-1,blaTEM-1,catA1,dfrA17,erm(B),mph(A),qacEdelta1,sul1,tet(B)	PDS000006028.119
SRR7286405	2017-02	United Kingdom: United Kingdom	aadA1,blaEC,blaOXA-1,catA1,tet(B)	PDS000006028.119
SRR7286457	2016-11	United Kingdom: United Kingdom	aadA1,aadA5,blaEC,blaOXA-1,blaTEM-1,catA1,dfrA17,erm(B),mph(A),qacEdelta1,sul1,tet(B)	PDS000006028.119
SRR7286459	2017-03	United Kingdom: United Kingdom	aadA1,aadA5,blaEC,blaOXA-1,blaTEM-1,catA1,dfrA17,erm(B),mph(A),qacEdelta1,sul1,tet(B)	PDS000006028.119
SRR7286475	2017-01	United Kingdom: United Kingdom	aadA1,aadA5,blaEC,blaOXA-1,blaTEM-1,catA1,dfrA17,erm(B),mph(A),qacEdelta1,sul1,tet(B)	PDS000006028.119
SRR7286476	2017-03	United Kingdom: United Kingdom	aadA1,blaEC,blaOXA-1,catA1,tet(B)	PDS000006028.119
SRR7286508	2017-02	United Kingdom: United Kingdom	aadA1,blaEC,blaOXA-1,catA1,tet(B)	PDS000006028.119
SRR7286529	2017-10	United Kingdom: United Kingdom	aadA1,aadA5,blaEC,blaOXA-1,blaTEM-1,catA1,dfrA17,erm(B),mph(A),qacEdelta1,sul1,tet(B)	PDS000006028.119
SRR7286538	2017-05	United Kingdom: United Kingdom	aadA1,aadA5,blaEC,blaOXA-1,blaTEM-1,catA1,dfrA17,erm(B),mph(A),qacEdelta1,sul1,tet(B)	PDS000006028.119
SRR7286554	2017-07	United Kingdom: United Kingdom	aadA1,aadA5,blaEC,blaOXA-1,blaTEM-1,catA1,dfrA17,erm(B),mph(A),qacEdelta1,sul1,tet(B)	PDS000006028.119
SRR7286606	2017-07	United Kingdom: United Kingdom	aadA1,blaEC,blaOXA-1,catA1,tet(B)	PDS000006028.119
SRR7286616	2017-07	United Kingdom: United Kingdom	aadA1,aadA5,blaEC,blaOXA-1,blaTEM-1,catA1,dfrA17,erm(B),mph(A),qacEdelta1,sul1,tet(B)	PDS000006028.119
SRR7286619	2017-09	United Kingdom: United Kingdom	aadA1,aadA5,blaEC,blaOXA-1,blaTEM-1,catA1,dfrA17,erm(B),mph(A),qacEdelta1,sul1,tet(B)	PDS000006028.119
SRR7286653	2016-07	United Kingdom: United Kingdom	aadA1,blaEC,blaOXA-1,catA1,tet(B)	PDS000006028.119
SRR7290991	2017-05	United Kingdom: United Kingdom	aadA1,aadA5,blaEC,blaOXA-1,blaTEM-1,catA1,dfrA17,mph(A),qacEdelta1,sul1,tet(B)	PDS000006028.119
SRR7291002	2016-12	United Kingdom: United Kingdom	aadA1,blaEC,blaOXA-1,blaTEM-1,catA1,tet(B)	PDS000006028.119
SRR7291538	2017-06	United Kingdom: United Kingdom	aadA1,aadA5,blaEC,blaOXA-1,blaTEM-1,catA1,dfrA17,erm(B),mph(A),qacEdelta1,sul1,tet(B)	PDS000006028.119
SRR7291602	2018-02	United Kingdom: United Kingdom	aadA1,aadA5,blaEC,blaOXA-1,blaTEM-1,catA1,dfrA17,mph(A),qacEdelta1,sul1,tet(B)	PDS000006028.119
SRR7291603	2017-09	United Kingdom: United Kingdom	aadA1,aadA5,blaEC,blaOXA-1,blaTEM-1,catA1,dfrA17,mph(A),qacEdelta1,sul1,tet(B)	PDS000006028.119
SRR7291615	2016-10	United Kingdom: United Kingdom	aadA1,aadA5,blaEC,blaOXA-1,blaTEM-1,catA1,dfrA17,erm(B),mph(A),qacEdelta1,sul1,tet(B)	PDS000006028.119
SRR7291638	2018-05	United Kingdom: United Kingdom	aadA1,aadA5,blaEC,blaOXA-1,blaTEM-1,catA1,dfrA17,erm(B),mph(A),qacEdelta1,sul1,tet(B)	PDS000006028.119
SRR7291662	2017-02	United Kingdom: United Kingdom	aadA1,aadA5,blaEC,blaOXA-1,blaTEM-1,catA1,dfrA17,erm(B),mph(A),qacEdelta1,sul1,tet(B)	PDS000006028.119
SRR7291838	2018-03	United Kingdom: United Kingdom	aadA1,ant(3''),blaEC,blaOXA-1,catA1,dfrA1,sat2,sul2,tet(B)	PDS000006028.119
SRR7300518		USA	aadA1,aadA5,blaEC,blaOXA-1,blaTEM-1,catA1,dfrA17,erm(B),mph(A),qacEdelta1,sul1,tet(B)	PDS000006028.119
SRR7367208	2017-07	United Kingdom: United Kingdom	aadA1,aadA5,blaEC,blaOXA-1,blaTEM-1,catA1,dfrA17,erm(B),mph(A),qacEdelta1,sul1,tet(B)	PDS000006028.119
SRR7367209	2017-08	United Kingdom: United Kingdom	aadA1,aadA5,blaEC,blaOXA-1,blaTEM-1,catA1,dfrA17,erm(B),mph(A),qacEdelta1,sul1,tet(B)	PDS000006028.119
SRR7367236	2016-11	United Kingdom: United Kingdom	aadA1,aadA5,blaEC,blaOXA-1,blaTEM-1,catA1,dfrA17,erm(B),mph(A),qacEdelta1,sul1,tet(B)	PDS000006028.119
SRR7367362	2017-05	United Kingdom: United Kingdom	aadA1,aadA5,blaEC,blaOXA-1,blaTEM-1,catA1,dfrA17,erm(B),mph(A),qacEdelta1,sul1,tet(B)	PDS000006028.119
SRR7367376	2017-06	United Kingdom: United Kingdom	aadA1,aadA5,blaEC,blaOXA-1,blaTEM-1,catA1,dfrA17,erm(B),mph(A),qacEdelta1,sul1,tet(B)	PDS000006028.119
SRR7367377	2017-10	United Kingdom: United Kingdom	aadA1,blaEC,blaOXA-1,catA1,tet(B)	PDS000006028.119
SRR7367405	2018-03	United Kingdom: United Kingdom	aadA1,blaEC,blaOXA-1,catA1,tet(B)	PDS000006028.119
SRR7401691	2017-09	United Kingdom: United Kingdom	aadA1,blaEC,blaOXA-1,blaTEM-1,catA1,mph(A),tet(B)	PDS000006028.119
SRR7401700	2017-12	United Kingdom: United Kingdom	aadA1,aadA5,blaEC,blaOXA-1,blaTEM-1,catA1,dfrA17,erm(B),mph(A),qacEdelta1,sul1,tet(B)	PDS000006028.119
SRR7401704	2016-10	United Kingdom: United Kingdom	aadA1,aadA5,blaEC,blaOXA-1,blaTEM-1,catA1,dfrA17,erm(B),mph(A),qacEdelta1,sul1,tet(B)	PDS000006028.119
SRR7401709	2017-01	United Kingdom: United Kingdom	aadA1,aadA5,blaEC,blaOXA-1,blaTEM-1,catA1,dfrA17,erm(B),mph(A),qacEdelta1,sul1,tet(B)	PDS000006028.119
SRR7403817		USA	aadA1,aadA5,blaEC,blaOXA-1,blaTEM-1,catA1,dfrA17,mph(A),qacEdelta1,sul1,tet(B)	PDS000006028.119
SRR7407973	2016-02	United Kingdom: United Kingdom	aadA1,aadA5,blaEC,blaOXA-1,blaTEM-1,catA1,dfrA17,erm(B),mph(A),qacEdelta1,sul1,tet(B)	PDS000006028.119
SRR7407991	2017-12	United Kingdom: United Kingdom	aadA1,aadA5,blaEC,blaOXA-1,blaTEM-1,catA1,dfrA17,erm(B),mph(A),qacEdelta1,sul1,tet(B)	PDS000006028.119
SRR7408188	2017-09	United Kingdom: United Kingdom	aadA1,aadA5,blaEC,blaOXA-1,blaTEM-1,catA1,dfrA17,erm(B),mph(A),qacEdelta1,sul1,tet(B)	PDS000006028.119
SRR7416056	2018-06	United Kingdom: United Kingdom	aadA1,aadA5,blaEC,blaOXA-1,blaTEM-1,catA1,dfrA17,erm(B),mph(A),qacEdelta1,sul1,tet(B)	PDS000006028.119
SRR7416068	2018-06	United Kingdom: United Kingdom	aadA1,aadA5,blaEC,blaOXA-1,blaTEM-1,catA1,dfrA17,erm(B),mph(A),qacEdelta1,sul1,tet(B)	PDS000006028.119
SRR7439045	2018-06	United Kingdom: United Kingdom	aadA1,aadA5,blaEC,blaOXA-1,blaTEM-1,catA1,dfrA17,erm(B),mph(A),qacEdelta1,sul1,tet(B)	PDS000006028.119
SRR7466960		USA	aadA1,blaEC,blaOXA-1,catA1,tet(B)	PDS000006028.119
SRR7466964		USA	aadA1,aadA2,blaEC,blaOXA-1,catA1,dfrA12,mph(A),qacEdelta1,sul1,tet(B)	PDS000006028.119
SRR7495418	2018-06	United Kingdom: United Kingdom	aadA1,aadA5,blaEC,blaOXA-1,blaTEM-1,catA1,dfrA17,erm(B),mph(A),qacEdelta1,sul1,tet(B)	PDS000006028.119
SRR7503847		USA	aadA1,blaEC,blaOXA-1,catA1,tet(B)	PDS000006028.119
SRR7503867		USA	aadA1,aadA5,blaEC,blaOXA-1,blaTEM-1,catA1,dfrA17,erm(B),mph(A),qacEdelta1,sul1,tet(B)	PDS000006028.119
SRR7540836		USA	aadA1,aadA5,blaEC,blaOXA-1,blaTEM-1,catA1,dfrA17,erm(B),mph(A),qacEdelta1,sul1,tet(B)	PDS000006028.119
SRR7544710		USA	aadA1,aadA5,blaEC,blaOXA-1,blaTEM-1,catA1,dfrA17,erm(B),mph(A),qacEdelta1,sul1,tet(B)	PDS000006028.119
SRR7588717	2018-07	United Kingdom: United Kingdom	aadA1,blaEC,blaOXA-1,catA1,erm(B),mph(A),tet(B)	PDS000006028.119
SRR7641518		USA	aadA1,aadA5,blaEC,blaOXA-1,blaTEM-1,catA1,dfrA17,erm(B),mph(A),qacEdelta1,sul1,tet(B)	PDS000006028.119
SRR7826914	2014-11	United Kingdom: United Kingdom	aadA1,aadA5,blaEC,blaOXA-1,blaTEM-1,catA1,dfrA17,erm(B),mph(A),qacEdelta1,sul1,tet(B)	PDS000006028.119
SRR7826942	2015-07	United Kingdom: United Kingdom	aadA1,aadA5,blaEC,blaOXA-1,blaTEM-1,catA1,dfrA17,erm(B),mph(A),qacEdelta1,sul1,tet(B)	PDS000006028.119
SRR7826949	2015-01	United Kingdom: United Kingdom	aadA1,aadA5,blaEC,blaOXA-1,blaTEM-1,catA1,dfrA17,erm(B),mph(A),qacEdelta1,sul1,tet(B)	PDS000006028.119
SRR7826955	2018-08	United Kingdom: United Kingdom	aadA1,aadA5,blaEC,blaOXA-1,blaTEM-1,catA1,dfrA17,erm(B),mph(A),qacEdelta1,sul1,tet(B)	PDS000006028.119
SRR7826978	2018-08	United Kingdom: United Kingdom	aadA1,aadA5,blaEC,blaOXA-1,blaTEM-1,catA1,dfrA17,erm(B),mph(A),qacEdelta1,sul1,tet(B)	PDS000006028.119
SRR7827036	2018-08	United Kingdom: United Kingdom	aadA1,aadA5,blaEC,blaOXA-1,blaTEM-1,catA1,dfrA17,erm(B),mph(A),qacEdelta1,sul1,tet(B)	PDS000006028.119
SRR7827038	2018-07	United Kingdom: United Kingdom	aadA1,blaEC,blaOXA-1,catA1,erm(B),mph(A),tet(B)	PDS000006028.119
SRR7827081	2018-08	United Kingdom: United Kingdom	aadA1,aadA5,blaEC,blaOXA-1,blaTEM-1,catA1,dfrA17,erm(B),mph(A),qacEdelta1,sul1,tet(B)	PDS000006028.119
SRR7832329	2014-05	United Kingdom: United Kingdom	aadA1,aadA5,aph(3'')-Ib,aph(6)-Id,blaEC,blaOXA-1,blaTEM-1,catA1,dfrA14,dfrA17,erm(B),mph(A),qacEdelta1,sul1,sul2,tet(B)	PDS000006028.119
SRR7838551	2018-08	United Kingdom: United Kingdom	aadA1,aadA5,blaEC,blaOXA-1,blaTEM-1,catA1,dfrA17,erm(B),mph(A),qacEdelta1,sul1,tet(B)	PDS000006028.119
SRR7839317	2018-08	United Kingdom: United Kingdom	aadA1,aadA5,blaEC,blaOXA-1,blaTEM-1,catA1,dfrA17,erm(B),mph(A),qacEdelta1,sul1,tet(B)	PDS000006028.119
SRR7839328	2015-01	United Kingdom: United Kingdom	aadA1,aadA5,blaEC,blaOXA-1,blaTEM-1,catA1,dfrA17,erm(B),mph(A),qacEdelta1,sul1,tet(B)	PDS000006028.119
SRR7842047	2015-05	United Kingdom: United Kingdom	aadA1,aadA5,blaEC,blaOXA-1,blaTEM-1,catA1,dfrA17,erm(B),mph(A),qacEdelta1,sul1,tet(B)	PDS000006028.119
SRR7842072	2014-03	United Kingdom: United Kingdom	aadA1,aadA5,blaEC,blaOXA-1,blaTEM-1,catA1,dfrA17,erm(B),mph(A),qacEdelta1,sul1,tet(B)	PDS000006028.119
SRR7842142	2012-11	United Kingdom: United Kingdom	aadA1,aph(3'')-Ib,aph(6)-Id,blaEC,blaOXA-1,catA1,dfrA14,sul2,tet(B)	PDS000006028.119
SRR7849982	2018-07	United Kingdom: United Kingdom	aadA1,blaEC,blaOXA,blaOXA-1,catA1,erm(B),mph(A),tet(B)	PDS000006028.119
SRR7850022	2013-11	United Kingdom: United Kingdom	aadA1,aadA15,aadA2,aadA8,blaEC,blaOXA-1,catA1,dfrA12,mph(A),qacEdelta1,sul1,tet(B)	PDS000006028.119
SRR7850046	2018-07	United Kingdom: United Kingdom	aadA1,blaEC,blaOXA-1,catA1,erm(B),tet(B)	PDS000006028.119
SRR7850053	2018-08	United Kingdom: United Kingdom	aadA1,aadA5,blaEC,blaOXA-1,blaTEM-1,catA1,dfrA17,mph(A),qacEdelta1,sul1,tet(B)	PDS000006028.119
SRR7850126	2018-08	United Kingdom: United Kingdom	aadA1,aadA5,blaEC,blaOXA-1,blaTEM-1,catA1,dfrA17,erm(B),mph(A),qacEdelta1,sul1,tet(B)	PDS000006028.119
SRR7850139	2015-02	United Kingdom: United Kingdom	aadA1,aadA5,blaEC,blaOXA-1,blaTEM-1,catA1,dfrA17,erm(B),mph(A),qacEdelta1,sul1,tet(B)	PDS000006028.119
SRR7850167	2018-09	United Kingdom: United Kingdom	aadA1,aadA5,blaEC,blaOXA-1,blaTEM-1,catA1,dfrA17,erm(B),mph(A),qacEdelta1,sul1,tet(B)	PDS000006028.119
SRR7892128	2018-09	United Kingdom: United Kingdom	aadA1,aadA5,blaEC,blaOXA-1,blaTEM-1,catA1,dfrA17,erm(B),mph(A),qacEdelta1,sul1,tet(B)	PDS000006028.119
SRR7895970	2018-09	United Kingdom: United Kingdom	aadA1,blaEC,blaOXA-1,blaTEM-1,catA1,erm(B),mph(A),tet(B)	PDS000006028.119
SRR7958292		USA	aadA1,aadA5,blaEC,blaOXA-1,blaTEM-1,catA1,dfrA17,erm(B),mph(A),qacEdelta1,sul1,tet(B)	PDS000006028.119
SRR8030857		USA	aadA1,aadA5,blaEC,blaOXA-1,blaTEM-1,catA1,dfrA17,mph(A),qacEdelta1,sul1,tet(B)	PDS000006028.119
SRR8048064	2018-09	United Kingdom: United Kingdom	aadA1,aadA5,blaEC,blaOXA-1,blaTEM-1,catA1,dfrA17,erm(B),mph(A),qacEdelta1,sul1,tet(B)	PDS000006028.119
SRR8052156	2018-10	United Kingdom: United Kingdom	aadA1,aadA5,blaEC,blaOXA-1,blaTEM-1,catA1,dfrA17,erm(B),mph(A),qacEdelta1,sul1,tet(B)	PDS000006028.119
SRR8087112	2018-10	United Kingdom: United Kingdom	aadA1,aadA5,blaEC,blaOXA-1,blaTEM-1,catA1,dfrA17,erm(B),mph(A),qacEdelta1,sul1,tet(B)	PDS000006028.119
SRR8111117		USA	aadA1,aadA5,blaEC,blaOXA-1,blaTEM-1,catA1,dfrA17,erm(B),mph(A),qacEdelta1,sul1,tet(B)	PDS000006028.119
SRR8111130		USA	aadA1,aadA5,blaEC,blaOXA-1,blaTEM-1,catA1,dfrA17,erm(B),mph(A),qacEdelta1,sul1,tet(B)	PDS000006028.119
SRR8117831	2018-10	United Kingdom: United Kingdom	aadA1,aadA5,blaEC,blaOXA,blaOXA-1,blaTEM-1,catA1,dfrA17,erm(B),mph(A),qacEdelta1,sul1,tet(B)	PDS000006028.119
SRR8117833	2018-10	United Kingdom: United Kingdom	aadA1,aadA5,blaEC,blaOXA-1,blaTEM-1,catA1,dfrA17,erm(B),mph(A),qacEdelta1,sul1,tet(B)	PDS000006028.119
SRR8136829		USA	aadA1,aadA5,blaEC,blaOXA-1,blaTEM-1,catA1,dfrA17,erm(B),mph(A),qacEdelta1,sul1,tet(B)	PDS000006028.119
SRR8171246		USA	aadA1,aadA5,blaEC,blaOXA-1,blaTEM-1,catA1,erm(B),mph(A),qacEdelta1,sul1,tet(B)	PDS000006028.119
SRR8182752	2018-10	United Kingdom: United Kingdom	aadA1,blaEC,blaOXA-1,blaTEM-1,catA1,tet(B)	PDS000006028.119
SRR8185669	2018-10	United Kingdom: United Kingdom	aadA1,aadA5,blaEC,blaOXA-1,blaTEM-1,catA1,dfrA17,erm(B),mph(A),qacEdelta1,sul1,tet(B)	PDS000006028.119
SRR8204017	2018-11	United Kingdom: United Kingdom	aadA1,aadA5,blaEC,blaOXA-1,blaTEM-1,catA1,dfrA17,erm(B),mph(A),qacEdelta1,sul1,tet(B)	PDS000006028.119
SRR8237811	2018-11	United Kingdom: United Kingdom	aadA1,blaEC,blaOXA-1,blaTEM-1,catA1,tet(B)	PDS000006028.119
SRR8293481	2018-11	United Kingdom: United Kingdom	aadA1,blaEC,blaOXA-1,catA1,tet(B)	PDS000006028.119
SRR8293490	2018-11	United Kingdom: United Kingdom	aadA1,aadA5,blaEC,blaOXA-1,blaTEM-1,catA1,dfrA17,erm(B),mph(A),qacEdelta1,sul1,tet(B)	PDS000006028.119
SRR8293497	2018-11	United Kingdom: United Kingdom	aadA1,aadA5,blaEC,blaOXA-1,blaTEM-1,catA1,dfrA17,erm(B),mph(A),qacEdelta1,sul1,tet(B)	PDS000006028.119
SRR8297020	2018-11	United Kingdom: United Kingdom	aadA1,blaEC,blaOXA-1,blaTEM-1,catA1,tet(B)	PDS000006028.119
SRR8299406	2018-11	United Kingdom: United Kingdom	aadA1,aadA5,blaEC,blaOXA-1,blaTEM-1,catA1,dfrA17,erm(B),mph(A),qacEdelta1,sul1,tet(B)	PDS000006028.119
SRR8318686		USA	aadA1,aadA5,blaEC,blaOXA-1,blaTEM,blaTEM-1,catA1,dfrA17,mph(A),qacEdelta1,sul1,tet(B)	PDS000006028.119
SRR8318690		USA	aadA1,blaEC,blaOXA-1,catA1,tet(B)	PDS000006028.119
SRR8359208		USA	aadA1,aadA5,blaEC,blaOXA-1,blaTEM-1,catA1,dfrA17,mph(A),qacEdelta1,sul1,tet(B)	PDS000006028.119
SRR8362909		USA	aadA1,aadA5,blaEC,blaOXA-1,blaTEM-1,catA1,dfrA17,erm(B),mph(A),qacEdelta1,sul1,tet(B)	PDS000006028.119
SRR8364208	2018-12	United Kingdom: United Kingdom	aadA1,aadA5,blaEC,blaOXA-1,blaTEM-1,catA1,dfrA17,erm(B),mph(A),qacEdelta1,sul1,tet(B)	PDS000006028.119
SRR8367001	2018-12	United Kingdom: United Kingdom	aadA1,aadA5,blaEC,blaOXA-1,blaTEM-1,catA1,dfrA17,erm(B),mph(A),qacEdelta1,sul1,tet(B)	PDS000006028.119
SRR8368698	2018-12	United Kingdom: United Kingdom	aadA1,aadA5,blaEC,blaOXA-1,blaTEM-1,catA1,dfrA17,erm(B),mph(A),qacEdelta1,sul1,tet(B)	PDS000006028.119
SRR8368699	2018-12	United Kingdom: United Kingdom	aadA1,aadA5,blaEC,blaOXA-1,blaTEM-1,catA1,dfrA17,erm(B),mph(A),qacEdelta1,sul1,tet(B)	PDS000006028.119
SRR8381977	2018-12	United Kingdom: United Kingdom	aadA1,blaEC,blaOXA-1,catA1,tet(B)	PDS000006028.119
SRR8400981		USA	aadA1,aadA5,blaEC,blaOXA-1,blaTEM-1,catA1,dfrA17,erm(B),mph(A),qacEdelta1,sul1,tet(B)	PDS000006028.119
SRR8401252		USA	aadA1,aadA5,blaEC,blaOXA-1,blaTEM-1,catA1,dfrA17,erm(B),mph(A),qacEdelta1,sul1,tet(B)	PDS000006028.119
SRR8482354		USA	aadA1,aadA5,blaEC,blaOXA-1,blaTEM-1,catA1,dfrA17,erm(B),mph(A),qacEdelta1,sul1,tet(B)	PDS000006028.119
SRR8489103		USA	aadA1,aadA5,blaEC,blaOXA-1,blaTEM-1,catA1,dfrA17,mph(A),qacEdelta1,sul1,tet(B)	PDS000006028.119
SRR8530185		USA	aadA1,aadA5,blaEC,blaOXA-1,blaTEM-1,catA1,dfrA17,mph(A),qacEdelta1,sul1,tet(B)	PDS000006028.119
SRR8530190		USA	aadA1,aadA5,blaCTX-M-27,blaEC,blaOXA-1,catA1,dfrA17,erm(B),mph(A),qacEdelta1,sul1,tet(B)	PDS000006028.119
SRR8530214		USA	aadA1,aadA5,blaEC,blaOXA-1,blaTEM-1,catA1,dfrA17,erm(B),mph(A),qacEdelta1,sul1,tet(B)	PDS000006028.119
SRR8540696	2019-01	United Kingdom: United Kingdom	aadA1,blaEC,blaOXA-1,blaTEM-1,catA1,tet(B)	PDS000006028.119
SRR8568152	2019-02	United Kingdom: United Kingdom	aadA1,blaEC,blaOXA-1,catA1,erm(B),mph(A),tet(B)	PDS000006028.119
SRR8588269	2019-02	United Kingdom: United Kingdom	aadA1,aadA2,blaEC,blaOXA-1,catA1,dfrA12,mph(A),qacEdelta1,sul1,tet(B)	PDS000006028.119
SRR8588621	2019-02	United Kingdom: United Kingdom	aadA1,aadA2,blaEC,blaOXA-1,catA1,dfrA12,mph(A),qacEdelta1,sul1,tet(B)	PDS000006028.119
SRR8591906	2019-02	United Kingdom: United Kingdom	aadA1,blaEC,blaOXA-1,blaTEM-1,catA1,tet(B)	PDS000006028.119
SRR8591907	2019-02	United Kingdom: United Kingdom	aadA1,aadA5,blaEC,blaOXA-1,blaTEM-1,catA1,dfrA17,erm(B),mph(A),qacEdelta1,sul1,tet(B)	PDS000006028.119
SRR8591909	2019-02	United Kingdom: United Kingdom	aadA1,blaEC,blaOXA-1,blaTEM-1,catA1,tet(B)	PDS000006028.119
SRR7885875	2017	Australia	aadA1,aadA5,blaEC,blaOXA-1,blaTEM-1,catA1,dfrA17,erm(B),mph(A),qacEdelta1,sul1,tet(B)	PDS000006028.119
SRR7885876	2017	Australia	aadA1,aadA5,blaEC,blaOXA-1,blaTEM-1,catA1,dfrA17,erm(B),mph(A),qacEdelta1,sul1,tet(B)	PDS000006028.119
SRR7885878	2017	Australia	aadA1,aadA5,blaEC,blaOXA-1,blaTEM-1,catA1,dfrA17,erm(B),mph(A),qacEdelta1,sul1,tet(B)	PDS000006028.119
SRR7885879	2017	Australia	aadA1,aadA5,blaEC,blaOXA-1,blaTEM-1,catA1,dfrA17,erm(B),mph(A),qacEdelta1,sul1,tet(B)	PDS000006028.119
SRR7885881	2017	Australia	aadA1,aadA5,blaEC,blaOXA-1,blaTEM-1,catA1,dfrA17,erm(B),mph(A),qacEdelta1,sul1,tet(B)	PDS000006028.119
SRR7885883	2017	Australia	aadA1,aadA5,blaEC,blaOXA-1,blaTEM-1,catA1,dfrA17,erm(B),mph(A),qacEdelta1,sul1,tet(B)	PDS000006028.119
SRR7885884	2016	Australia	aadA1,aadA5,blaEC,blaOXA-1,blaTEM-1,catA1,dfrA17,erm(B),mph(A),qacEdelta1,sul1,tet(B)	PDS000006028.119
SRR7885887	2016	Australia	aadA1,aadA5,blaEC,blaOXA-1,blaTEM-1,catA1,dfrA17,erm(B),mph(A),qacEdelta1,sul1,tet(B)	PDS000006028.119
SRR7885890	2016	Australia	aadA1,aadA5,blaEC,blaOXA-1,blaTEM-1,catA1,dfrA17,erm(B),mph(A),qacEdelta1,sul1,tet(B)	PDS000006028.119
SRR7885891	2016	Australia	aadA1,aadA5,blaEC,blaOXA-1,blaTEM-1,catA1,dfrA17,erm(B),mph(A),qacEdelta1,sul1,tet(B)	PDS000006028.119
SRR7885893	2016	Australia	aadA1,aadA5,blaEC,blaOXA-1,blaTEM-1,catA1,dfrA17,erm(B),mph(A),qacEdelta1,sul1,tet(B)	PDS000006028.119
SRR7885896	2017	Australia	aadA1,aadA5,blaEC,blaOXA-1,blaTEM-1,catA1,dfrA17,erm(B),mph(A),qacEdelta1,sul1,tet(B)	PDS000006028.119
SRR7885897	2017	Australia	aadA1,blaEC,blaOXA-1,catA1,tet(B)	PDS000006028.119
SRR7885898	2017	Australia	aadA1,aadA5,blaEC,blaOXA-1,blaTEM-1,catA1,dfrA17,erm(B),mph(A),qacEdelta1,sul1,tet(B)	PDS000006028.119
SRR7885902	2017	Australia	aadA1,aadA5,blaEC,blaOXA-1,blaTEM-1,catA1,dfrA17,erm(B),mph(A),qacEdelta1,sul1,tet(B)	PDS000006028.119
SRR7885903	2017	Australia	aadA1,aadA5,blaEC,blaOXA-1,blaTEM-1,catA1,dfrA17,erm(B),mph(A),qacEdelta1,sul1,tet(B)	PDS000006028.119
SRR7885904	2016	Australia	aadA1,aadA5,blaEC,blaOXA-1,blaTEM-1,catA1,dfrA17,erm(B),mph(A),qacEdelta1,sul1,tet(B)	PDS000006028.119
SRR7885907	2016	Australia	aadA1,aadA5,blaEC,blaOXA-1,blaTEM-1,catA1,dfrA17,erm(B),mph(A),qacEdelta1,sul1,tet(B)	PDS000006028.119
SRR7885908	2016	Australia	aadA1,aadA5,blaEC,blaOXA-1,blaTEM-1,catA1,dfrA17,erm(B),mph(A),qacEdelta1,sul1,tet(B)	PDS000006028.119
SRR7885909	2016	Australia	aadA1,aadA5,blaEC,blaOXA-1,blaTEM-1,catA1,dfrA17,erm(B),mph(A),qacEdelta1,sul1,tet(B)	PDS000006028.119
SRR7885911	2016	Australia	aadA1,aadA5,blaEC,blaOXA-1,blaTEM-1,catA1,dfrA17,erm(B),mph(A),qacEdelta1,sul1,tet(B)	PDS000006028.119
SRR7885963	2016	Australia	aadA1,blaEC,blaOXA-1,blaTEM-1,catA1,erm(B),mph(A),tet(B)	PDS000006028.119
SRR7885968	2016	Australia	aadA1,blaEC,blaOXA-1,blaTEM-1,catA1,erm(B),mph(A),tet(B)	PDS000006028.119
SRR7885971	2016	Australia	aadA1,aadA5,blaEC,blaOXA-1,blaTEM-1,catA1,dfrA17,erm(B),mph(A),qacEdelta1,sul1,tet(B)	PDS000006028.119
SRR7885972	2016	Australia	aadA1,blaEC,blaOXA-1,catA1,erm(B),tet(B)	PDS000006028.119
SRR7885973	2016	Australia	aadA1,blaEC,blaOXA-1,catA1,erm(B),tet(B)	PDS000006028.119
SRR7885976	2017	Australia	aadA1,aadA5,blaEC,blaOXA-1,blaTEM-1,catA1,dfrA17,erm(B),mph(A),qacEdelta1,sul1,tet(B)	PDS000006028.119
SRR7885977	2017	Australia	aadA1,blaEC,blaOXA-1,catA1,erm(B),tet(B)	PDS000006028.119
SRR7885978	2017	Australia	aadA1,aadA5,blaEC,blaOXA-1,blaTEM-1,catA1,dfrA17,erm(B),mph(A),qacEdelta1,sul1,tet(B)	PDS000006028.119
SRR7885979	2017	Australia	aadA1,blaEC,blaOXA-1,blaTEM,catA1,tet(B)	PDS000006028.119
SRR7885980	2017	Australia	aadA1,blaEC,blaOXA-1,catA1,tet(B)	PDS000006028.119
SRR7885982	2018	Australia	aadA1,aadA5,blaEC,blaOXA-1,blaTEM-1,catA1,dfrA17,erm(B),mph(A),qacEdelta1,sul1,tet(B)	PDS000006028.119
SRR7885990	2018	Australia	aadA1,aadA5,blaEC,blaOXA-1,blaTEM-1,catA1,dfrA17,erm(B),mph(A),qacEdelta1,sul1,tet(B)	PDS000006028.119
SRR7885991	2017	Australia	aadA1,aadA5,blaEC,blaOXA-1,blaTEM-1,catA1,dfrA17,erm(B),mph(A),qacEdelta1,sul1,tet(B)	PDS000006028.119
SRR7885992	2017	Australia	aadA1,aadA5,blaEC,blaOXA-1,blaTEM-1,catA1,dfrA17,erm(B),mph(A),qacEdelta1,sul1,tet(B)	PDS000006028.119
SRR7885993	2017	Australia	aadA1,aadA5,blaEC,blaOXA-1,blaTEM-1,catA1,dfrA17,erm(B),mph(A),qacEdelta1,sul1,tet(B)	PDS000006028.119
SRR7885995	2017	Australia	aadA1,aadA5,blaEC,blaOXA-1,blaTEM-1,catA1,dfrA17,erm(B),mph(A),qacEdelta1,sul1,tet(B)	PDS000006028.119
SRR7885996	2017	Australia	aadA1,blaEC,blaOXA-1,blaTEM-1,catA1,erm(B),mph(A),tet(B)	PDS000006028.119
SRR7885997	2017	Australia	aadA1,aadA5,blaEC,blaOXA-1,blaTEM-1,catA1,dfrA17,erm(B),mph(A),qacEdelta1,sul1,tet(B)	PDS000006028.119
SRR7885998	2017	Australia	aadA1,aadA5,blaEC,blaOXA,blaOXA-1,blaTEM-1,catA1,dfrA17,erm(B),mph(A),qacEdelta1,sul1,tet(B)	PDS000006028.119
SRR7886052	2017	Australia	aadA1,aadA5,blaEC,blaOXA,blaOXA-1,blaTEM,catA1,dfrA17,erm(B),mph(A),qacEdelta1,sul1,tet(B)	PDS000006028.119
SRR7886053	2016	Australia	aadA5,blaEC,blaTEM-1,dfrA17,erm(B),mph(A),qacEdelta1,sul1	PDS000006028.119
SRR7886054	2016	Australia	aadA1,aadA5,blaEC,blaOXA-1,blaTEM-1,catA1,dfrA17,erm(B),mph(A),qacEdelta1,sul1,tet(B)	PDS000006028.119
SRR7886057	2016	Australia	aadA1,aadA5,blaEC,blaOXA-1,blaTEM-1,catA1,dfrA17,erm(B),mph(A),qacEdelta1,sul1,tet(B)	PDS000006028.119
SRR7886058	2016	Australia	aadA1,aadA5,blaEC,blaOXA-1,blaTEM-1,catA1,dfrA17,erm(B),mph(A),qacEdelta1,sul1,tet(B)	PDS000006028.119
SRR7886061	2016	Australia	aadA1,aadA5,blaEC,blaOXA-1,blaTEM-1,catA1,dfrA17,erm(B),mph(A),qacEdelta1,sul1,tet(B)	PDS000006028.119
SRR7886063	2017	Australia	aadA1,aadA5,blaEC,blaOXA-1,blaTEM-1,catA1,dfrA17,erm(B),mph(A),qacEdelta1,sul1,tet(B)	PDS000006028.119
SRR7886064	2017	Australia	aadA1,aadA5,blaEC,blaOXA-1,blaTEM-1,catA1,dfrA17,erm(B),mph(A),qacEdelta1,sul1,tet(B)	PDS000006028.119
SRR7886066	2017	Australia	aadA1,aadA5,blaEC,blaOXA-1,blaTEM-1,catA1,dfrA17,erm(B),mph(A),qacEdelta1,sul1,tet(B)	PDS000006028.119
SRR7886068	2017	Australia	aadA1,aadA5,blaEC,blaOXA-1,blaTEM-1,catA1,dfrA17,erm(B),mph(A),qacEdelta1,sul1,tet(B)	PDS000006028.119
SRR7886071	2017	Australia	aadA1,aadA5,blaEC,blaOXA-1,blaTEM-1,catA1,dfrA17,erm(B),mph(A),qacEdelta1,sul1,tet(B)	PDS000006028.119
SRR7886130	2017	Australia	aadA1,aadA5,blaEC,blaOXA-1,blaTEM-1,catA1,dfrA17,erm(B),mph(A),qacEdelta1,sul1,tet(B)	PDS000006028.119
SRR7886132	2017	Australia	aadA1,aadA5,blaEC,blaOXA-1,blaTEM-1,catA1,dfrA17,erm(B),mph(A),qacEdelta1,sul1,tet(B)	PDS000006028.119
SRR7886135	2017	Australia	aadA1,aadA5,blaEC,blaOXA-1,blaTEM-1,catA1,dfrA17,erm(B),mph(A),qacEdelta1,sul1,tet(B)	PDS000006028.119
SRR7886136	2017	Australia	aadA1,aadA5,blaEC,blaOXA-1,blaTEM-1,catA1,dfrA17,erm(B),mph(A),qacEdelta1,sul1,tet(B)	PDS000006028.119
SRR7886138	2018	Australia	aadA1,aadA5,blaEC,blaOXA-1,blaTEM-1,catA1,dfrA17,erm(B),mph(A),qacEdelta1,sul1,tet(B)	PDS000006028.119
SRR7886152	2017	Australia	aadA1,aadA5,blaEC,blaOXA-1,blaTEM-1,catA1,dfrA17,erm(B),mph(A),qacEdelta1,sul1,tet(B)	PDS000006028.119
SRR7886155	2017	Australia	aadA1,aadA5,blaEC,blaOXA-1,blaTEM-1,catA1,dfrA17,erm(B),mph(A),qacEdelta1,sul1,tet(B)	PDS000006028.119
SRR7886203	2017	Australia	aadA1,aadA5,blaEC,blaOXA-1,blaTEM-1,catA1,dfrA17,erm(B),mph(A),qacEdelta1,sul1,tet(B)	PDS000006028.119
SRR7886208	2017	Australia	aadA1,aadA5,blaEC,blaOXA-1,blaTEM-1,catA1,dfrA17,erm(B),mph(A),qacEdelta1,sul1,tet(B)	PDS000006028.119
SRR7886210	2017	Australia	aadA1,blaEC,blaOXA-1,blaTEM-1,catA1,erm(B),mph(A),tet(B)	PDS000006028.119
SRR7886211	2017	Australia	aadA1,blaEC,blaOXA-1,blaTEM-1,catA1,erm(B),mph(A),tet(B)	PDS000006028.119
SRR7886270	2017	Australia	aadA1,aadA5,blaEC,blaOXA-1,blaTEM-1,catA1,dfrA17,erm(B),mph(A),qacEdelta1,sul1,tet(B)	PDS000006028.119
SRR7886271	2017	Australia	aadA1,aadA5,blaEC,blaOXA-1,blaTEM-1,catA1,dfrA17,erm(B),mph(A),qacEdelta1,sul1,tet(B)	PDS000006028.119
SRR7886272	2017	Australia	aadA1,aadA5,blaEC,blaOXA-1,blaTEM-1,catA1,dfrA17,erm(B),mph(A),qacEdelta1,sul1,tet(B)	PDS000006028.119
SRR7886285	2016	Australia	aadA1,aadA5,blaEC,blaOXA-1,blaTEM-1,catA1,dfrA17,erm(B),mph(A),qacEdelta1,sul1,tet(B)	PDS000006028.119
SRR7886287	2016	Australia	aadA1,aadA5,blaEC,blaOXA-1,blaTEM-1,catA1,dfrA17,erm(B),mph(A),qacEdelta1,sul1,tet(B)	PDS000006028.119
SRR7886288	2016	Australia	aadA1,aadA5,blaEC,blaOXA-1,blaTEM-1,catA1,dfrA17,erm(B),mph(A),qacEdelta1,sul1,tet(B)	PDS000006028.119
SRR7886291	2016	Australia	aadA1,blaEC,blaOXA-1,blaTEM,catA1,tet(B)	PDS000006028.119
SRR7886294	2016	Australia	aadA1,aadA5,blaEC,blaOXA-1,blaTEM-1,catA1,dfrA17,erm(B),mph(A),qacEdelta1,sul1,tet(B)	PDS000006028.119
SRR7886344	2016	Australia	aadA1,aadA5,blaEC,blaOXA-1,blaTEM-1,catA1,dfrA17,erm(B),mph(A),qacEdelta1,sul1,tet(B)	PDS000006028.119
SRR7886346	2017	Australia	aadA1,aadA5,blaEC,blaOXA-1,blaTEM-1,catA1,dfrA17,erm(B),mph(A),qacEdelta1,sul1,tet(B)	PDS000006028.119
SRR7886347	2017	Australia	aadA1,aadA5,blaEC,blaOXA-1,blaTEM-1,catA1,dfrA17,erm(B),mph(A),qacEdelta1,sul1,tet(B)	PDS000006028.119
SRR7886352	2017	Australia	aadA1,aadA5,blaEC,blaOXA-1,blaTEM-1,catA1,dfrA17,erm(B),mph(A),qacEdelta1,sul1,tet(B)	PDS000006028.119
SRR7886355	2017	Australia	aadA1,blaEC,blaOXA-1,catA1,erm(B),tet(B)	PDS000006028.119
SRR7886359	2017	Australia	aadA1,blaEC,blaOXA-1,catA1,tet(B)	PDS000006028.119
SRR7886361	2017	Australia	aadA1,aadA5,blaEC,blaOXA-1,blaTEM-1,catA1,dfrA17,erm(B),mph(A),qacEdelta1,sul1,tet(B)	PDS000006028.119
SRR7886363	2017	Australia	aadA1,blaEC,blaOXA-1,blaTEM-1,catA1,erm(B),mph(A),tet(B)	PDS000006028.119
SRR8602129		USA	aadA1,aadA5,blaEC,blaOXA-1,blaTEM-1,catA1,dfrA17,mph(A),qacEdelta1,sul1,tet(B)	PDS000006028.119
SRR8634605	2019-02	United Kingdom: United Kingdom	aadA1,aadA5,blaEC,blaOXA,blaTEM-1,catA1,dfrA17,erm(B),mph(A),qacEdelta1,sul1,tet(B)	PDS000006028.119
SRR8634616	2019-02	United Kingdom: United Kingdom	aadA1,blaEC,blaOXA-1,blaTEM-1,catA1,erm(B),tet(B)	PDS000006028.119
SRR8634620	2019-02	United Kingdom: United Kingdom	aadA1,aadA5,blaEC,blaOXA-1,blaTEM-1,catA1,dfrA17,erm(B),mph(A),qacEdelta1,sul1,tet(B)	PDS000006028.119
SRR8644962	2019-02	United Kingdom: United Kingdom	aadA1,aadA5,blaEC,blaOXA,blaOXA-1,blaTEM-1,catA1,dfrA17,erm(B),mph(A),qacEdelta1,sul1,tet(B)	PDS000006028.119
SRR8670854	2019-02	United Kingdom: United Kingdom	aadA1,aadA5,blaEC,blaOXA-1,blaTEM-1,catA1,dfrA17,erm(B),mph(A),qacEdelta1,sul1,tet(B)	PDS000006028.119
SRR8715504	2019-02	United Kingdom: United Kingdom	aadA1,aadA5,blaEC,blaOXA-1,blaTEM-1,catA1,dfrA17,erm(B),mph(A),qacEdelta1,sul1,tet(B)	PDS000006028.119
SRR8715549	2019-02	United Kingdom: United Kingdom	aadA1,blaEC,blaOXA-1,catA1,tet(B)	PDS000006028.119
SRR8737842	2019-03	United Kingdom: United Kingdom	aadA1,aadA5,blaEC,blaOXA-1,blaTEM-1,catA1,dfrA17,erm(B),mph(A),qacEdelta1,sul1,tet(B)	PDS000006028.119
SRR8740648	2019-03	United Kingdom: United Kingdom	aadA1,blaEC,blaOXA-1,catA1,erm(B),mph(A),tet(B)	PDS000006028.119
SRR8746517	2019-03	United Kingdom: United Kingdom	aadA1,blaEC,blaOXA-1,catA1,erm(B),mph(A),tet(B)	PDS000006028.119
SRR8756830		USA	aadA1,aadA5,blaEC,blaOXA-1,blaTEM-1,catA1,dfrA17,dfrA5,erm(B),mph(A),qacEdelta1,qnrS13,sul1,tet(B)	PDS000006028.119
SRR8766715		USA	aadA1,aadA5,blaEC,blaOXA-1,blaTEM-1,catA1,dfrA17,mph(A),qacEdelta1,sul1,tet(B)	PDS000006028.119
SRR8766717		USA	aadA1,aadA5,blaEC,blaOXA-1,blaTEM-1,catA1,dfrA1,dfrA17,dfrA5,erm(B),mph(A),qacEdelta1,qnrS13,sat2,sul1,sul2,tet(B)	PDS000006028.119
SRR8766718		USA	aadA1,aadA5,blaEC,blaOXA,blaOXA-1,blaTEM-1,catA1,dfrA17,mph(A),qnrB19,tet(B)	PDS000006028.119
SRR8770380		USA	aadA1,aadA5,blaEC,blaOXA-1,blaTEM-1,catA1,dfrA17,erm(B),mph(A),qacEdelta1,sul1,tet(B)	PDS000006028.119
SRR8774282	2019-03	United Kingdom: United Kingdom	aadA1,aadA5,blaEC,blaOXA-1,blaTEM-1,catA1,dfrA17,erm(B),mph(A),qacEdelta1,sul1,tet(B)	PDS000006028.119
SRR8774308	2019-03	United Kingdom: United Kingdom	aadA1,aadA5,blaEC,blaOXA-1,blaTEM-1,catA1,dfrA17,erm(B),mph(A),qacEdelta1,sul1,tet(B)	PDS000006028.119
SRR8774309	2019-03	United Kingdom: United Kingdom	aadA1,aadA5,blaEC,blaOXA-1,blaTEM-1,catA1,dfrA17,erm(B),mph(A),qacEdelta1,sul1,tet(B)	PDS000006028.119
SRR8775194		USA	aadA1,aadA5,blaEC,blaOXA-1,blaTEM-1,catA1,dfrA17,erm(B),mph(A),qacEdelta1,sul1,tet(B)	PDS000006028.119
SRR8809724		USA	aadA1,aadA5,blaEC,blaOXA-1,blaTEM-1,catA1,dfrA17,erm(B),mph(A),qacEdelta1,sul1,tet(B)	PDS000006028.119
SRR8820011	2019-03	United Kingdom: United Kingdom	aadA1,blaEC,blaOXA-1,catA1,erm(B),mph(A),tet(B)	PDS000006028.119
SRR8820016	2019-03	United Kingdom: United Kingdom	aadA1,blaEC,blaOXA-1,catA1,erm(B),tet(B)	PDS000006028.119
SRR8820022	2019-03	United Kingdom: United Kingdom	aadA1,aadA5,blaEC,blaOXA-1,blaTEM-1,catA1,dfrA17,erm(B),mph(A),qacEdelta1,sul1,tet(B)	PDS000006028.119
SRR8820024	2019-03	United Kingdom: United Kingdom	aadA1,blaEC,blaOXA-1,catA1,erm(B),tet(B)	PDS000006028.119
SRR8832721	2019-03	United Kingdom: United Kingdom	aadA1,blaEC,blaOXA-1,catA1,tet(B)	PDS000006028.119
SRR8832724	2019-03	United Kingdom: United Kingdom	aadA1,blaEC,blaOXA-1,catA1,tet(B)	PDS000006028.119
SRR8832728	2019-03	United Kingdom: United Kingdom	aadA1,blaEC,blaOXA-1,catA1,erm(B),mph(A),tet(B)	PDS000006028.119
SRR7886267	2017	Australia	aadA1,blaEC,dfrA1,sat2	PDS000020403.6
SRR4184743	2015-11	United Kingdom: London	aadA1,blaEC,dfrA1,sat1,sul2,tet(B)	PDS000020403.6
SRR7266389	2017-09	United Kingdom: United Kingdom	aadA1,blaEC,dfrA1,sat2,tet(B)	PDS000020403.6
SRR7208761	2017-08	United Kingdom: United Kingdom	aadA1,blaCTX-M-15,blaEC,dfrA1,sat2,sul2,tet(B)	PDS000020403.6
SRR7291642	2017-07	United Kingdom: United Kingdom	aadA1,blaCTX-M-15,blaDHA-1,blaEC,dfrA1,dfrA17,mph(A),qnrB,sat2,sul1,sul2,tet(B)	PDS000020403.6
SRR7866287	2013-06	United Kingdom: United Kingdom	aadA1,blaEC,blaOXA-1,blaTEM-1,catA1,tet(B)	PDS000006023.31
SRR7827060	2010-11	United Kingdom: United Kingdom	aadA1,blaEC,blaOXA-1,catA1,tet(B)	PDS000006023.31
SRR7286446	2016-08	United Kingdom: United Kingdom	aadA1,blaEC,blaOXA-1,blaTEM-1,catA1,erm(B),mph(A),tet(B)	PDS000006023.31
SRR7842077	2013-04	United Kingdom: United Kingdom	aadA1,aadA5,blaEC,blaTEM-1,dfrA17,erm(B),mph(A),qacE,sul1,tet(B)	PDS000006023.31
SRR7187772	2016-05	United Kingdom: United Kingdom	aadA1,blaEC,blaOXA-1,blaTEM-1,catA1,erm(B),mph(A),tet(B)	PDS000006023.31
SRR6761080		USA	aadA1,blaCTX-M-27,blaEC,blaOXA-1,catA1,tet(B)	PDS000006023.31
SRR8643405		USA	aadA1,blaEC,blaOXA-1,catA1,tet(B)	PDS000006023.31
SRR8111120		USA	aadA1,blaEC,blaOXA-1,blaTEM-1,catA1,tet(B)	PDS000006023.31
SRR8307240		USA	aadA1,blaEC,blaOXA-1,blaTEM-1,catA1,tet(B)	PDS000006023.31
SRR4291428		USA	aadA1,aph(6)-Id,blaEC,blaOXA-1,blaTEM-1,catA1,mph(A),tet(B)	PDS000006023.31
SRR5367692		USA	aadA1,blaEC,blaOXA-1,blaTEM-1,catA1,tet(B)	PDS000006023.31
SRR8645366		USA	aadA1,aadA5,blaEC,blaOXA-1,blaTEM-1,catA1,dfrA17,erm(B),mph(A),qacEdelta1,sul1,tet(B)	PDS000006023.31
SRR7850143	2012-03	United Kingdom: United Kingdom	aadA1,blaEC,blaOXA-1,catA1,tet(B)	PDS000006023.31
SRR7866277	2011-01	United Kingdom: United Kingdom	aadA1,blaEC,blaOXA-1,catA1,tet(B)	PDS000006023.31
SRR7838555	2015-02	United Kingdom: United Kingdom	aadA1,blaEC,blaOXA-1,blaTEM-1,catA1,erm(B),mph(A),tet(B)	PDS000006023.31
SRR7839327	2013-11	United Kingdom: United Kingdom	aadA1,blaEC,blaOXA-1,blaTEM-1,catA1,tet(B)	PDS000006023.31
SRR3289528	2012-07	United Kingdom: None	aadA1,aph(3''),aph(6)-Id,blaEC,blaOXA-1,catA1,dfrA14,sul2,tet(B)	PDS000006023.31
SRR3289529	2012-12	United Kingdom: None	aadA1,aadA5,blaEC,blaTEM-1,dfrA17,erm(B),mph(A),sul1,tet(B)	PDS000006023.31
SRR3289533	2013-02	United Kingdom: None	aadA1,aadA5,blaEC,blaTEM-1,dfrA17,erm(B),mph(A),sul1,tet(B)	PDS000006023.31
SRR3289603	2015-07	United Kingdom: None	aadA1,blaEC,blaOXA-1,blaTEM-1,catA1,erm(B),mph(A),tet(B)	PDS000006023.31
SRR3289605	2012-12	United Kingdom: None	aadA1,blaEC,blaOXA-1,catA1,erm(B),mph(A),tet(B)	PDS000006023.31
SRR5024449	2015-10	United Kingdom: United Kingdom	aadA1,blaEC,blaOXA-1,catA1,erm(B),mph(A),tet(B)	PDS000006023.31
SRR5024322	2016-10	United Kingdom: United Kingdom	aadA1,blaEC,blaOXA-1,blaTEM-1,catA1,erm(B),mph(A),tet(B)	PDS000006023.31
SRR5029853	2015-11	United Kingdom: United Kingdom	aadA1,blaEC,blaOXA-1,blaTEM-1,catA1,erm(B),mph(A),tet(B)	PDS000006023.31
SRR7251422	2017-07	United Kingdom: United Kingdom	aadA1,blaEC,blaOXA-1,blaTEM-1,catA1,erm(B),mph(A),tet(B)	PDS000006023.31
SRR7277765	2016-11	United Kingdom: United Kingdom	aadA1,blaEC,blaOXA-1,blaTEM-1,catA1,erm(B),mph(A),tet(B)	PDS000006023.31
SRR3360228	2011-06	United Kingdom: None	aadA1,blaEC,blaOXA-1,catA1,tet(B)	PDS000006023.31
SRR3531663	2015-09	United Kingdom: None	aadA1,blaEC,blaOXA-1,catA1,erm(B),mph(A),tet(B)	PDS000006023.31
SRR4787415	2016-03	United Kingdom: United Kingdom	aadA1,blaEC,blaOXA-1,blaTEM-1,catA1,erm(B),mph(A),tet(B)	PDS000006023.31
SRR4897154	2016-06	United Kingdom: United Kingdom	aadA1,blaEC,blaOXA-1,blaTEM-1,catA1,erm(B),mph(A),tet(B)	PDS000006023.31
SRR4897333	2016-06	United Kingdom: United Kingdom	aadA1,blaEC,blaOXA-1,catA1,erm(B),mph(A),tet(B)	PDS000006023.31
SRR4897830	2016-08	United Kingdom: United Kingdom	aadA1,blaEC,blaOXA-1,blaTEM-1,catA1,erm(B),mph(A),tet(B)	PDS000006023.31
SRR5005492	2015-11	United Kingdom: United Kingdom	aadA1,blaEC,blaOXA-1,blaTEM-1,catA1,tet(B)	PDS000006023.31
SRR5006061	2016-07	United Kingdom: United Kingdom	aadA1,blaEC,blaOXA-1,blaTEM-1,catA1,erm(B),mph(A),tet(B)	PDS000006023.31
SRR5017484	2013-02	United Kingdom: United Kingdom	aadA1,blaEC,blaOXA-1,catA1,tet(B)	PDS000006023.31
SRR7221032	2017-06	United Kingdom: United Kingdom	aadA1,blaEC,blaOXA-1,blaTEM-1,catA1,erm,erm(B),mph(A),tet(B)	PDS000006023.31
SRR7833092	2014-05	United Kingdom: United Kingdom	aadA1,aph(3'')-Ib,aph(6)-Id,blaEC,blaOXA-1,blaTEM-1,catA1,dfrA14,erm(B),mph(A),sul2,tet(B)	PDS000006023.31
SRR7835549	2013-06	United Kingdom: United Kingdom	aadA1,aph(3'')-Ib,aph(6)-Id,blaEC,blaOXA-1,blaTEM-1,catA1,dfrA14,sul2,tet(B)	PDS000006023.31
SRR7836306	2013-10	United Kingdom: United Kingdom	aadA1,aadA5,blaEC,blaTEM-1,dfrA17,erm(B),mph(A),qacE,sul1,tet(B)	PDS000006023.31
SRR7842078	2013-04	United Kingdom: United Kingdom	aadA1,aadA5,blaEC,blaTEM-1,dfrA17,erm(B),mph(A),qacE,sul1,tet(B)	PDS000006023.31
SRR3289520	2012-04	United Kingdom: None	aadA1,aph(3''),aph(6)-Id,blaEC,blaOXA-1,blaTEM-1,catA1,dfrA14,sul2,tet(B)	PDS000006023.31
SRR3289611	2013-02	United Kingdom: None	aadA1,aph(3''),aph(6)-Id,blaEC,blaOXA-1,blaTEM-1,catA1,dfrA14,erm(B),mph(A),sul2,tet(B)	PDS000006023.31
SRR4787830	2015-08	United Kingdom: United Kingdom	aadA1,aadA5,blaEC,blaOXA-1,blaTEM-1,catA1,erm(B),mph(A),qacEdelta1,sul1,tet(B)	PDS000006023.31
SRR7842172	2011-12	United Kingdom: United Kingdom	aadA1,aadA2,aph(3'')-Ib,aph(6)-Id,blaEC,blaOXA-1,catA1,dfrA12,dfrA14,mph(A),qacEdelta1,sul1,sul2,tet(B)	PDS000006023.31
SRR7290892	2017-07	United Kingdom: United Kingdom	aadA5,blaEC,blaTEM-1,dfrA17,mph(A),qacEdelta1,sul1,tet(B)	PDS000007822.141
SRR8204015	2018-11	United Kingdom: United Kingdom	aadA5,blaEC,blaTEM-40,dfrA17,mph(A),qacEdelta1,sul1,tet(B)	PDS000007822.141
SRR8141246		USA	aadA5,aph(3'')-Ib,aph(6)-Id,blaEC,blaTEM,blaTEM-1,blaTEM-40,dfrA14,dfrA17,erm(B),mph(A),qacEdelta1,qnrS1,sul1,sul2,tet(B)	PDS000007822.141
SRR8756900		USA	aadA5,blaEC,blaTEM-40,dfrA17,erm(B),mph(A),qacEdelta1,sul1,tet(B)	PDS000007822.141
SRR7184351	2017-06	United Kingdom: United Kingdom	aadA5,ampC,aph(3'')-Ib,aph(6)-Id,bla,blaEC,blaTEM-1,blaTEM-40,dfrA14,dfrA17,mph(A),qacEdelta1,qnrS1,sul1,sul2,tet(B)	PDS000007822.141
SRR7274847	2017-07	United Kingdom: United Kingdom	aadA5,aph(3'')-Ib,aph(6)-Id,bla,blaEC,blaTEM-1,blaTEM-40,dfrA14,dfrA17,mph(A),qacEdelta1,qnrS1,sul1,sul2,tet(B)	PDS000007822.141
SRR7283819	2016-10	United Kingdom: United Kingdom	aadA5,aph(3'')-Ib,aph(6)-Id,blaEC,blaTEM-1,dfrA14,dfrA17,erm(B),mph(A),qacEdelta1,qnrS1,sul1,sul2,tet(B)	PDS000007822.141
SRR7265737	2017-07	United Kingdom: United Kingdom	aadA5,aph(3'')-Ib,aph(6)-Id,bla,blaEC,blaTEM-1,blaTEM-40,dfrA14,dfrA17,erm(B),mph(A),qacEdelta1,qnrS1,sul1,sul2,tet(B)	PDS000007822.141
SRR7291490	2017-12	United Kingdom: United Kingdom	aadA5,aph(3'')-Ib,aph(6)-Id,bla,blaEC,blaTEM-1,blaTEM-40,dfrA14,dfrA17,erm(B),mph(A),qacEdelta1,qnrS1,sul1,sul2,tet(B)	PDS000007822.141
SRR7850062	2018-08	United Kingdom: United Kingdom	aadA5,aph(3'')-Ib,aph(6)-Id,blaEC,blaTEM-1,blaTEM-40,dfrA14,dfrA17,mph(A),qacEdelta1,qnrS1,sul1,sul2,tet(B)	PDS000007822.141
SRR5057447		USA	blaEC,blaTEM-1,tet(B)	PDS000007822.141
SRR7403813		USA	blaEC,tet(B)	PDS000007822.141
SRR8770371		USA	aadA5,aph(3'')-Ib,aph(6)-Id,blaEC,blaTEM,blaTEM-1,blaTEM-40,dfrA14,dfrA17,erm(B),mph(A),qacEdelta1,qnrS1,sul1,sul2,tet(B)	PDS000007822.141
SRR8770466		USA	aadA5,aph(3'')-Ib,aph(6)-Id,blaEC,blaTEM-1,blaTEM-40,dfrA14,dfrA17,erm(B),mph(A),qacEdelta1,qnrS1,sul1,sul2,tet(B)	PDS000007822.141
SRR8766720		USA	aadA5,aph(3'')-Ib,aph(6)-Id,blaEC,blaTEM,blaTEM-1,blaTEM-40,dfrA14,dfrA17,erm(B),mph(A),qacEdelta1,qnrS1,sul1,sul2,tet(B)	PDS000007822.141
SRR8645337		USA	aadA5,blaEC,blaTEM-40,dfrA17,erm(B),mph(A),qacEdelta1,sul1,tet(B)	PDS000007822.141
SRR8756934		USA	aadA5,aph(3'')-Ib,aph(6)-Id,blaEC,blaTEM-1,blaTEM-40,dfrA14,dfrA17,erm(B),mph(A),qacEdelta1,qnrS1,sul1,sul2,tet(B)	PDS000007822.141
SRR8809703		USA	aadA5,blaEC,blaTEM-40,dfrA17,erm(B),mph(A),qacEdelta1,sul1,tet(B)	PDS000007822.141
SRR8571651		USA	aadA5,blaEC,blaTEM-40,dfrA17,erm(B),mph(A),qacE,qacEdelta1,sul1,tet(B)	PDS000007822.141
SRR8571656		USA	aadA5,blaEC,blaTEM-40,dfrA17,erm(B),mph(A),qacEdelta1,sul1,tet(B)	PDS000007822.141
SRR5054435		USA	aadA5,blaEC,blaTEM-40,dfrA17,erm(B),mph(A),qacEdelta1,sul1,tet(B)	PDS000007822.141
SRR5057427		USA	aadA5,blaEC,blaTEM-40,dfrA17,erm(B),mph(A),qacEdelta1,sul1,tet(B)	PDS000007822.141
SRR6058028		USA	aadA5,blaEC,blaTEM-40,dfrA17,erm(B),mph(A),qacEdelta1,sul1,tet(B)	PDS000007822.141
SRR6490618		USA	aadA5,blaEC,blaTEM-40,dfrA17,erm(B),mph(A),qacEdelta1,sul1,tet(B)	PDS000007822.141
SRR6766966		USA	aadA5,blaEC,blaTEM-40,dfrA17,erm(B),mph(A),qacEdelta1,sul1,tet(B)	PDS000007822.141
SRR6813831		USA	aadA5,blaEC,blaTEM-40,dfrA17,mph(A),qacEdelta1,sul1,tet(B)	PDS000007822.141
SRR7086610		USA	aadA5,blaEC,blaTEM-40,dfrA17,erm(B),mph(A),qacEdelta1,sul1,sul2,tet(B)	PDS000007822.141
SRR7155584		USA	aadA5,blaEC,blaTEM-40,dfrA17,erm(B),mph(A),qacEdelta1,sul1,tet(B)	PDS000007822.141
SRR7178115		USA	aadA5,blaEC,blaTEM-40,dfrA17,erm(B),mph(A),qacEdelta1,sul1,tet(B)	PDS000007822.141
SRR7188640		USA	aadA5,blaEC,blaTEM-40,dfrA17,erm(B),mph(A),qacEdelta1,sul1,tet(B)	PDS000007822.141
SRR7540824		USA	aadA5,blaEC,blaTEM-40,dfrA17,mph(A),qacEdelta1,sul1,tet(B)	PDS000007822.141
SRR7806378		USA	aadA5,blaEC,blaTEM-40,dfrA17,erm(B),mph(A),qacEdelta1,sul1,tet(B)	PDS000007822.141
SRR7958293		USA	aadA5,blaEC,blaTEM-40,dfrA17,erm(B),mph(A),qacEdelta1,sul1,tet(B)	PDS000007822.141
SRR8176497		USA	aph(3'')-Ib,aph(6)-Id,blaEC,blaTEM-1,dfrA14,qnrS1,sul2,tet(B)	PDS000007822.141
SRR8192914		USA	aadA5,blaEC,dfrA17,erm(B),mph(A),qacEdelta1,sul1,tet(B)	PDS000007822.141
SRR8401092		USA	aadA5,blaEC,blaTEM-40,dfrA17,erm(B),mph(A),qacEdelta1,sul1,tet(B)	PDS000007822.141
SRR8423747		USA	aadA5,blaEC,blaTEM-40,dfrA17,erm(B),mph(A),qacEdelta1,sul1,tet(B)	PDS000007822.141
SRR8575623		USA	aadA5,blaEC,blaTEM-1,dfrA17,erm(B),mph(A),qacEdelta1,sul1,tet(B)	PDS000007822.141
SRR8575624		USA	aadA5,blaEC,blaTEM-40,dfrA17,erm(B),mph(A),qacEdelta1,sul1,tet(B)	PDS000007822.141
SRR8731230		USA	aadA5,aph(3'')-Ib,aph(6)-Id,blaEC,blaTEM,blaTEM-1,blaTEM-40,dfrA14,dfrA17,erm(B),mph(A),qacEdelta1,qnrS1,sul1,sul2,tet(B)	PDS000007822.141
SRR8731233		USA	aadA5,aph(3'')-Ib,aph(6)-Id,blaEC,blaTEM-1,dfrA14,dfrA17,erm(B),mph(A),qacEdelta1,qnrS1,sul1,sul2,tet(B)	PDS000007822.141
SRR8770449		USA	aadA5,aph(3'')-Ib,aph(6)-Id,blaEC,blaTEM,blaTEM-1,blaTEM-40,dfrA14,dfrA17,erm(B),mph(A),qacEdelta1,qnrS,qnrS1,sul1,sul2,tet(B)	PDS000007822.141
SRR8766713		USA	aadA5,aph(3'')-Ib,aph(6)-Id,blaEC,blaTEM,blaTEM-1,blaTEM-40,dfrA14,dfrA17,erm(B),mph(A),qacEdelta1,qnrS1,sul1,sul2,tet(B)	PDS000007822.141
SRR8766724		USA	aadA5,aph(3'')-Ib,aph(6)-Id,blaEC,blaTEM,blaTEM-1,blaTEM-40,dfrA14,dfrA17,erm(B),mph(A),qacEdelta1,qnrS1,sul1,sul2,tet(B)	PDS000007822.141
SRR8766726		USA	aadA5,aph(3'')-Ib,aph(6)-Id,blaEC,blaTEM,blaTEM-1,blaTEM-40,dfrA14,dfrA17,erm(B),mph(A),qacEdelta1,qnrS1,sul1,sul2,tet(B)	PDS000007822.141
SRR8643385		USA	aadA5,blaEC,blaTEM-40,dfrA17,mph(A),qacEdelta1,sul1,tet(B)	PDS000007822.141
SRR8632964		USA	aadA5,blaEC,blaTEM-40,dfrA17,erm(B),mph(A),qacEdelta1,sul1,tet(B)	PDS000007822.141
SRR8482349		USA	aadA5,blaEC,blaTEM-40,dfrA17,erm(B),mph(A),qacEdelta1,sul1,tet(B)	PDS000007822.141
SRR8571658		USA	aadA5,blaEC,blaTEM-40,dfrA17,erm(B),mph(A),qacEdelta1,sul1,tet(B)	PDS000007822.141
SRR8575607		USA	aadA5,blaEC,blaTEM-40,dfrA17,erm(B),mph(A),qacEdelta1,sul1,tet(B)	PDS000007822.141
SRR3360204	2015-08	United Kingdom: None	blaEC,blaTEM-1,erm(B),mph(A),tet(B)	PDS000007822.141
SRR5018280	2015-08	United Kingdom: United Kingdom	blaEC,blaTEM-1,tet(B)	PDS000007822.141
SRR5057441		USA	aadA5,aph(3'')-Ib,aph(6)-Id,blaEC,blaTEM-1,dfrA17,erm(B),mph(A),qacEdelta1,qnrS1,sul1,sul2,tet(B)	PDS000007822.141
SRR5057443		USA	aadA5,aph(3'')-Ib,aph(6)-Id,blaEC,blaTEM-40,dfrA17,erm(B),mph(A),qacEdelta1,qnrS1,sul1,sul2,tet(B)	PDS000007822.141
SRR5057448		USA	aadA5,aph(3'')-Ib,aph(6)-Id,blaEC,blaTEM-40,dfrA17,erm(B),mph(A),qacEdelta1,qnrS1,sul1,sul2,tet(B)	PDS000007822.141
SRR5057455		USA	aadA5,aph(3'')-Ib,aph(6)-Id,blaEC,blaTEM-40,dfrA17,erm(B),mph(A),qacEdelta1,qnrS1,sul1,sul2,tet(B)	PDS000007822.141
SRR5057456		USA	aadA5,aph(3'')-Ib,aph(6)-Id,blaEC,blaTEM-40,dfrA17,erm(B),mph(A),qacEdelta1,qnrS1,sul1,sul2,tet(B)	PDS000007822.141
SRR5063836		USA	aadA5,aph(3'')-Ib,aph(6)-Id,blaEC,blaTEM-40,dfrA17,erm(B),mph(A),qacEdelta1,qnrS1,sul1,sul2,tet(B)	PDS000007822.141
SRR5067186		USA	aadA5,aph(3'')-Ib,aph(6)-Id,blaEC,blaTEM-40,dfrA17,erm(B),mph(A),qacEdelta1,qnrS1,sul1,sul2,tet(B)	PDS000007822.141
SRR5159879		USA	aadA5,blaEC,blaTEM-40,dfrA17,erm(B),mph(A),qacEdelta1,sul1,tet(B)	PDS000007822.141
SRR5160230		USA	aadA5,blaEC,blaTEM-40,dfrA17,erm(B),mph(A),qacEdelta1,sul1,tet(B)	PDS000007822.141
SRR5332770		USA	aadA5,aph(3'')-Ib,aph(6)-Id,blaEC,blaTEM-40,dfrA17,erm(B),mph(A),qacEdelta1,qnrS1,sul1,sul2,tet(B)	PDS000007822.141
SRR5434961		USA	aadA5,blaEC,blaTEM-40,dfrA17,erm(B),mph(A),qacEdelta1,sul1,tet(B)	PDS000007822.141
SRR5434977		USA	aph(3'')-Ib,aph(6)-Id,blaEC,blaTEM-1,dfrA14,qnrS1,sul2,tet(B)	PDS000007822.141
SRR5498101		USA	aph(3'')-Ib,aph(6)-Id,blaEC,blaTEM-1,dfrA14,qnrS1,sul2,tet(B)	PDS000007822.141
SRR5498115		USA	aadA5,aph(3'')-Ib,aph(6)-Id,blaEC,blaTEM-40,dfrA17,erm(B),mph(A),qacEdelta1,qnrS1,sul1,sul2,tet(B)	PDS000007822.141
SRR5937361		USA	aadA5,blaEC,blaTEM-40,dfrA17,erm(B),mph(A),qacEdelta1,sul1,tet(B)	PDS000007822.141
SRR6058031		USA	aph(3'')-Ib,aph(6)-Id,blaEC,blaTEM-1,dfrA14,qnrS1,sul2,tet(B)	PDS000007822.141
SRR6058032		USA	aadA5,blaEC,blaTEM-40,dfrA17,erm(B),mph(A),qacEdelta1,sul1,tet(B)	PDS000007822.141
SRR6061006		USA	aadA5,blaEC,blaTEM-40,dfrA17,erm(B),mph(A),qacEdelta1,sul1,tet(B)	PDS000007822.141
SRR6241996		USA	aadA5,blaEC,blaTEM-40,dfrA17,erm(B),mph(A),qacEdelta1,sul1,tet(B)	PDS000007822.141
SRR6242023		USA	aadA5,blaEC,blaTEM-40,dfrA17,erm(B),mph(A),qacEdelta1,sul1,tet(B)	PDS000007822.141
SRR6359255		USA	aadA5,blaEC,blaTEM-40,dfrA17,erm(B),mph(A),qacEdelta1,sul1,tet(B)	PDS000007822.141
SRR6373752		USA	aadA5,blaEC,blaTEM-40,dfrA17,erm(B),mph(A),qacEdelta1,sul1,tet(B)	PDS000007822.141
SRR6412997		USA	aadA5,blaEC,blaTEM-40,dfrA17,erm(B),mph(A),qacEdelta1,sul1,tet(B)	PDS000007822.141
SRR6413012		USA	aadA5,blaEC,blaTEM-40,dfrA17,erm(B),mph(A),qacEdelta1,sul1,tet(B)	PDS000007822.141
SRR6813829		USA	aadA5,aph(3'')-Ib,aph(6)-Id,blaEC,blaTEM-40,dfrA17,erm(B),mph(A),qacEdelta1,qnrS1,sul1,sul2,tet(B)	PDS000007822.141
SRR6813846		USA	aadA5,aph(3'')-Ib,aph(6)-Id,blaEC,blaTEM-40,dfrA17,erm(B),mph(A),qacEdelta1,qnrS1,sul1,sul2,tet(B)	PDS000007822.141
SRR6813851		USA	aadA5,aph(3'')-Ib,aph(6)-Id,blaEC,blaTEM-40,dfrA17,erm(B),mph(A),qacEdelta1,qnrS1,sul1,sul2,tet(B)	PDS000007822.141
SRR6813855		USA	aadA5,aph(3'')-Ib,aph(6)-Id,blaEC,blaTEM-40,dfrA17,erm(B),mph(A),qacEdelta1,qnrS1,sul1,sul2,tet(B)	PDS000007822.141
SRR6821844		USA	aadA5,aph(3'')-Ib,aph(6)-Id,blaEC,blaTEM-40,dfrA17,erm(B),mph(A),qacEdelta1,qnrS1,sul1,sul2,tet(B)	PDS000007822.141
SRR6821853		USA	aadA5,aph(3'')-Ib,aph(6)-Id,blaEC,blaTEM-40,dfrA17,erm(B),mph(A),qacEdelta1,qnrS1,sul1,sul2,tet(B)	PDS000007822.141
SRR6875486		USA	aadA5,aph(3'')-Ib,aph(6)-Id,blaEC,blaTEM-40,dfrA17,erm(B),mph(A),qacEdelta1,qnrS1,sul1,sul2,tet(B)	PDS000007822.141
SRR7013778		USA	aadA5,aph(3'')-Ib,aph(6)-Id,blaEC,blaTEM-40,dfrA17,erm(B),mph(A),qacEdelta1,qnrS1,sul1,sul2	PDS000007822.141
SRR7086609		USA	aadA5,aph(3'')-Ib,aph(6)-Id,blaEC,blaTEM-1,dfrA17,erm(B),mph(A),qacEdelta1,sul1,sul2,tet(B)	PDS000007822.141
SRR7119784		USA	aadA5,aph(3'')-Ib,aph(6)-Id,blaEC,blaTEM-40,dfrA17,erm(B),mph(A),qacEdelta1,qnrS1,sul1,sul2,tet(B)	PDS000007822.141
SRR7187062	2018-05	United Kingdom: United Kingdom	aadA5,blaEC,blaTEM-40,dfrA17,mph(A),qacEdelta1,sul1,tet(B)	PDS000007822.141
SRR7949732		USA	aadA5,blaEC,blaTEM-40,dfrA17,erm(B),mph(A),qacEdelta1,sul1,tet(B)	PDS000007822.141
SRR8136830		USA	aadA1,blaDHA-1,blaEC,dfrA1,dfrA17,mph(A),qacE,qnrB,sat2,sul1,sul2,tet(B)	PDS000007822.141
SRR8378695		USA	aph(3'')-Ib,aph(6)-Id,blaEC,blaTEM-1,dfrA14,qnrS1,sul2,tet(B)	PDS000007822.141
SRR8423767		USA	aadA5,blaEC,blaTEM-40,dfrA17,erm(B),mph(A),qacEdelta1,sul1,tet(B)	PDS000007822.141
SRR7886337	2016	Australia	aadA5,blaEC,blaTEM-40,dfrA17,erm(B),mph(A),qacEdelta1,sul1,tet(B)	PDS000007822.141
SRR8643383		USA	aadA5,aph(3'')-Ib,aph(6)-Id,blaEC,blaTEM,blaTEM-1,blaTEM-40,dfrA14,dfrA17,erm(B),mph(A),qacEdelta1,qnrS1,sul1,sul2,tet(B)	PDS000007822.141
SRR8632963		USA	aadA5,aph(3'')-Ib,aph(6)-Id,blaEC,blaTEM-1,dfrA14,dfrA17,erm(B),mph(A),qacEdelta1,qnrS1,sul1,sul2,tet(B)	PDS000007822.141
SRR8608885		USA	aadA5,aph(3'')-Ib,aph(6)-Id,blaEC,blaTEM,blaTEM-1,blaTEM-40,dfrA14,dfrA17,erm(B),mph(A),qacEdelta1,qnrS1,sul1,sul2,tet(B)	PDS000007822.141
SRR8456485		USA	aadA5,aph(3'')-Ib,aph(6)-Id,blaEC,blaTEM,blaTEM-1,blaTEM-40,dfrA14,dfrA17,erm(B),mph(A),qacEdelta1,qnrS1,sul1,sul2,tet(B)	PDS000007822.141
SRR8457082	2019-01	United Kingdom: United Kingdom	aadA5,blaEC,blaTEM-40,dfrA17,mph(A),qacEdelta1,sul1,tet(B)	PDS000007822.141
SRR8489089		USA	aadA5,aph(3'')-Ib,aph(6)-Id,blaEC,blaTEM-1,dfrA14,dfrA17,erm(B),mph(A),qacEdelta1,qnrS1,sul1,sul2,tet(B)	PDS000007822.141
SRR8530189		USA	aadA5,aph(3'')-Ib,aph(6)-Id,blaCMY-4,blaEC,blaTEM-40,dfrA17,erm(B),mph(A),qacEdelta1,sul1,sul2,tet(B)	PDS000007822.141
SRR8602126		USA	aadA5,aph(3'')-Ib,aph(6)-Id,blaEC,blaTEM-1,blaTEM-40,dfrA14,dfrA17,mph(A),qacEdelta1,qnrS1,sul1,sul2,tet(B)	PDS000007822.141
SRR4788254	2016-06	United Kingdom: United Kingdom	aadA5,blaEC,blaTEM-40,dfrA17,mph(A),qacEdelta1,sul1,tet(B)	PDS000007822.141
SRR5001055		USA	aadA5,aph(3'')-Ib,aph(6)-Id,blaEC,blaTEM-40,dfrA17,erm(B),mph(A),qacEdelta1,qnrS1,sul1,sul2,tet(B)	PDS000007822.141
SRR5057444		USA	aadA5,aph(3'')-Ib,aph(6)-Id,blaEC,blaTEM-40,dfrA17,erm(B),mph(A),qacEdelta1,qnrS1,sul1,sul2,tet(B)	PDS000007822.141
SRR5057445,SRR5057446		USA	aadA5,aph(3'')-Ib,aph(6)-Id,blaEC,dfrA17,qacEdelta1,qnrS1,sul1,sul2,tet(B)	PDS000007822.141
SRR5057449		USA	aadA5,aph(3'')-Ib,aph(6)-Id,blaEC,blaTEM-40,dfrA17,erm(B),mph(A),qacEdelta1,qnrS1,sul1,sul2,tet(B)	PDS000007822.141
SRR5057450		USA	aadA5,aph(3'')-Ib,aph(6)-Id,blaEC,blaTEM-40,dfrA17,erm(B),mph(A),qacEdelta1,qnrS1,sul1,sul2,tet(B)	PDS000007822.141
SRR5057451		USA	aadA5,aph(3'')-Ib,aph(6)-Id,blaCTX-M-27,blaEC,blaTEM-1,dfrA17,erm(B),mph(A),qacEdelta1,qnrS1,sul1,sul2,tet(B)	PDS000007822.141
SRR5057453		USA	aadA5,aph(3'')-Ib,aph(6)-Id,blaEC,blaTEM-40,dfrA17,erm(B),mph(A),qacEdelta1,qnrS1,sul1,sul2,tet(B)	PDS000007822.141
SRR5057454		USA	aadA5,aph(3'')-Ib,aph(6)-Id,blaEC,blaTEM-40,dfrA17,erm(B),mph(A),qacEdelta1,qnrS1,sul1,sul2,tet(B)	PDS000007822.141
SRR5057457		USA	aadA5,aph(3'')-Ib,aph(6)-Id,blaEC,blaTEM-1,dfrA14,dfrA17,erm-23S_rRNA,mph(A),qacEdelta1,qnrS1,sul1,sul2,tet(B)	PDS000007822.141
SRR5057459		USA	aadA5,aph(3'')-Ib,aph(6)-Id,blaEC,blaTEM-40,dfrA17,erm(B),mph(A),qacEdelta1,qnrS1,sul1,sul2,tet(B)	PDS000007822.141
SRR5057438		USA	aadA5,aph(3'')-Ib,aph(6)-Id,blaCTX-M-27,blaEC,blaTEM-1,dfrA17,erm(B),mph(A),qacEdelta1,qnrS1,sul1,sul2,tet(B)	PDS000007822.141
SRR5057426		USA	aadA5,aph(3'')-Ib,aph(6)-Id,blaEC,blaTEM-40,dfrA17,erm(B),mph(A),qacEdelta1,qnrS1,sul1,sul2,tet(B)	PDS000007822.141
SRR5057428		USA	aadA5,aph(3'')-Ib,aph(6)-Id,blaEC,blaTEM-40,dfrA17,erm(B),mph(A),qacEdelta1,qnrS1,sul1,sul2,tet(B)	PDS000007822.141
SRR5159884		USA	aadA5,aph(3'')-Ib,aph(6)-Id,blaEC,blaTEM-40,dfrA17,erm(B),mph(A),qacEdelta1,qnrS1,sul1,sul2,tet(B)	PDS000007822.141
SRR5160143		USA	aadA5,aph(3'')-Ib,aph(6)-Id,blaEC,blaTEM-40,dfrA17,erm(B),mph(A),qacEdelta1,qnrS1,sul1,sul2,tet(B)	PDS000007822.141
SRR5293252		USA	aadA5,aph(3'')-Ib,aph(6)-Id,blaEC,blaTEM-40,dfrA17,erm(B),mph(A),qacEdelta1,qnrS1,sul1,sul2,tet(B)	PDS000007822.141
SRR5296227		USA	aadA5,aph(3'')-Ib,aph(6)-Id,blaEC,blaTEM-40,dfrA17,erm(B),mph(A),qacEdelta1,qnrS1,sul1,sul2,tet(B)	PDS000007822.141
SRR5328000		USA	aadA5,aph(3'')-Ib,aph(6)-Id,blaEC,blaTEM-40,dfrA17,erm(B),mph(A),qacEdelta1,qnrS1,sul1,sul2,tet(B)	PDS000007822.141
SRR5332771		USA	aadA5,aph(3'')-Ib,aph(6)-Id,blaEC,blaTEM-1,dfrA17,erm(B),mph(A),qacEdelta1,qnrS1,sul1,sul2,tet(B)	PDS000007822.141
SRR5332773		USA	aadA5,aph(3'')-Ib,aph(6)-Id,blaEC,blaTEM-40,dfrA17,erm(B),mph(A),qacEdelta1,qnrS1,sul1,sul2,tet(B)	PDS000007822.141
SRR5434955		USA	aadA5,aph(3'')-Ib,aph(6)-Id,blaEC,blaTEM-1,dfrA17,qacEdelta1,qnrS1,sul1,sul2,tet(B)	PDS000007822.141
SRR5434956		USA	aadA5,aph(3'')-Ib,aph(6)-Id,blaEC,blaTEM-40,dfrA17,erm(B),mph(A),qacEdelta1,qnrS1,sul1,sul2,tet(B)	PDS000007822.141
SRR5434962		USA	aadA5,aph(3'')-Ib,aph(6)-Id,blaEC,blaTEM-1,dfrA17,qacEdelta1,qnrS1,sul1,sul2,tet(B)	PDS000007822.141
SRR5434968		USA	aadA5,aph(3'')-Ib,aph(6)-Id,blaEC,blaTEM-40,dfrA17,erm(B),mph(A),qacEdelta1,qnrS1,sul1,sul2,tet(B)	PDS000007822.141
SRR5434969		USA	aadA5,aph(3'')-Ib,aph(6)-Id,blaEC,blaTEM-40,dfrA17,erm(B),mph(A),qacEdelta1,qnrS1,sul1,sul2,tet(B)	PDS000007822.141
SRR5434971		USA	aadA5,aph(3'')-Ib,aph(6)-Id,blaEC,blaTEM-40,dfrA17,erm(B),mph(A),qacEdelta1,qnrS1,sul1,sul2,tet(B)	PDS000007822.141
SRR5434972		USA	aadA5,aph(3'')-Ib,aph(6)-Id,blaEC,blaTEM-40,dfrA17,erm(B),mph(A),qacEdelta1,qnrS1,sul1,sul2,tet(B)	PDS000007822.141
SRR5434973		USA	aadA5,aph(3'')-Ib,aph(6)-Id,blaEC,blaTEM-40,dfrA14,dfrA17,erm(B),mph(A),qacEdelta1,qnrS1,sul1,sul2,tet(B)	PDS000007822.141
SRR5434974		USA	aadA5,aph(3'')-Ib,aph(6)-Id,blaEC,blaTEM-40,dfrA14,dfrA17,erm(B),mph(A),qacEdelta1,qnrS1,sul1,sul2,tet(B)	PDS000007822.141
SRR5434975		USA	aadA5,aph(3'')-Ib,aph(6)-Id,blaEC,blaTEM-40,dfrA17,erm(B),mph(A),qacEdelta1,qnrS1,sul1,sul2,tet(B)	PDS000007822.141
SRR5434976		USA	aadA5,aph(3'')-Ib,aph(6)-Id,blaEC,blaTEM-40,dfrA17,erm(B),mph(A),qacEdelta1,qnrS1,sul1,sul2,tet(B)	PDS000007822.141
SRR5434978		USA	aadA5,aph(3'')-Ib,aph(6)-Id,blaEC,blaTEM-1,blaTEM-40,dfrA14,dfrA17,erm(B),mph(A),qacEdelta1,qnrS1,sul1,sul2,tet(B)	PDS000007822.141
SRR5434979		USA	aadA5,aph(3'')-Ib,aph(6)-Id,blaEC,blaTEM-40,dfrA17,erm(B),mph(A),qacEdelta1,qnrS1,sul1,sul2,tet(B)	PDS000007822.141
SRR5434980		USA	aadA5,aph(3'')-Ib,aph(6)-Id,blaEC,blaTEM-40,dfrA17,erm(B),mph(A),qacEdelta1,qnrS1,sul1,sul2,tet(B)	PDS000007822.141
SRR5434981		USA	aadA5,aph(3'')-Ib,aph(6)-Id,blaEC,blaTEM-40,dfrA17,erm(B),mph(A),qacEdelta1,qnrS1,sul1,sul2,tet(B)	PDS000007822.141
SRR5434982		USA	aadA5,aph(3'')-Ib,aph(6)-Id,blaEC,blaTEM-40,dfrA17,erm(B),mph(A),qacEdelta1,qnrS1,sul1,sul2,tet(B)	PDS000007822.141
SRR5436265		USA	aadA5,aph(3'')-Ib,aph(6)-Id,blaEC,blaTEM-1,blaTEM-40,dfrA14,dfrA17,erm(B),mph(A),qacEdelta1,sul1,sul2,tet(B)	PDS000007822.141
SRR5498112		USA	aadA5,aph(3'')-Ib,aph(6)-Id,blaEC,blaTEM-40,dfrA17,erm(B),mph(A),qacEdelta1,qnrS1,sul1,sul2,tet(B)	PDS000007822.141
SRR5588099		USA	aadA5,aph(3'')-Ib,aph(6)-Id,blaEC,blaTEM-40,dfrA17,erm(B),mph(A),qacEdelta1,qnrS1,sul1,sul2,tet(B)	PDS000007822.141
SRR5782003		USA	aadA5,aph(3'')-Ib,aph(6)-Id,blaEC,blaTEM-40,dfrA17,erm(B),mph(A),qacEdelta1,qnrS1,sul1,sul2,tet(B)	PDS000007822.141
SRR5833410		USA	aadA5,aph(3'')-Ib,aph(6)-Id,blaEC,blaTEM-40,dfrA17,erm(B),mph(A),qacEdelta1,qnrS1,sul1,sul2	PDS000007822.141
SRR5833415		USA	aadA5,aph(3'')-Ib,aph(6)-Id,blaEC,blaTEM-40,dfrA17,erm(B),mph(A),qacEdelta1,qnrS1,sul1,sul2,tet(B)	PDS000007822.141
SRR5937358		USA	aadA5,aph(3'')-Ib,aph(6)-Id,blaEC,blaTEM-40,dfrA14,erm(B),mph(A),qacEdelta1,sul1,sul2,tet(B)	PDS000007822.141
SRR5937359		USA	aadA5,aph(3'')-Ib,aph(6)-Id,blaEC,blaTEM-40,dfrA14,dfrA17,erm(B),mph(A),qacEdelta1,qnrS1,sul1,sul2,tet(B)	PDS000007822.141
SRR5944215		USA	aadA5,aph(3'')-Ib,aph(6)-Id,blaEC,blaTEM-40,dfrA14,erm(B),mph(A),qacEdelta1,qnrS1,sul1,sul2,tet(B)	PDS000007822.141
SRR6039597		USA	aadA5,aph(3'')-Ib,aph(6)-Id,blaEC,blaTEM-40,dfrA17,erm(B),mph(A),qacEdelta1,qnrS1,sul1,sul2	PDS000007822.141
SRR6058026		USA	aadA5,aph(3'')-Ib,aph(6)-Id,blaEC,blaTEM-40,dfrA14,erm(B),mph(A),qacEdelta1,qnrS1,sul1,sul2,tet(B)	PDS000007822.141
SRR6058027		USA	aadA5,aph(3'')-Ib,aph(6)-Id,blaEC,blaTEM-40,dfrA17,erm(B),mph(A),qacEdelta1,qnrS1,sul1,sul2,tet(B)	PDS000007822.141
SRR6061012		USA	aadA5,aph(3'')-Ib,aph(6)-Id,blaEC,blaTEM-40,dfrA17,erm(B),mph(A),qacEdelta1,qnrS1,sul1,sul2,tet(B)	PDS000007822.141
SRR6061016		USA	aadA5,aph(3'')-Ib,aph(6)-Id,blaEC,blaTEM-40,dfrA17,erm(B),mph(A),qacEdelta1,qnrS1,sul1,sul2,tet(B)	PDS000007822.141
SRR6164694		USA	aadA5,aph(3'')-Ib,aph(6)-Id,blaEC,blaTEM-40,dfrA14,erm(B),mph(A),qacEdelta1,qnrS1,sul1,sul2,tet(B)	PDS000007822.141
SRR6180309		USA	aadA5,aph(3'')-Ib,aph(6)-Id,blaEC,blaTEM-40,dfrA14,dfrA17,erm(B),mph(A),qacEdelta1,qnrS1,sul1,sul2,tet(B)	PDS000007822.141
SRR6180315		USA	aadA5,aph(3'')-Ib,aph(6)-Id,blaEC,blaTEM-40,dfrA14,dfrA17,erm(B),mph(A),qacEdelta1,qnrS1,sul1,sul2,tet(B)	PDS000007822.141
SRR6189813		USA	aadA5,aph(3'')-Ib,aph(6)-Id,blaEC,blaTEM-40,dfrA14,erm(B),mph(A),qacEdelta1,qnrS1,sul1,sul2,tet(B)	PDS000007822.141
SRR6207527		USA	aadA5,aph(3'')-Ib,aph(6)-Id,blaEC,blaTEM-40,dfrA14,dfrA17,erm(B),mph(A),qacEdelta1,qnrS1,sul1,sul2,tet(B)	PDS000007822.141
SRR6242025		USA	aadA5,aph(3'')-Ib,aph(6)-Id,blaEC,blaTEM-40,dfrA14,erm(B),mph(A),qacEdelta1,qnrS1,sul1,sul2,tet(B)	PDS000007822.141
SRR6289850		USA	aadA5,aph(3'')-Ib,aph(6)-Id,blaEC,blaTEM-40,dfrA14,dfrA17,erm(B),mph(A),qacEdelta1,sul1,sul2,tet(B)	PDS000007822.141
SRR6293133		USA	aadA5,aph(3'')-Ib,aph(6)-Id,blaEC,blaTEM-40,dfrA14,dfrA17,erm(B),mph(A),qacEdelta1,qnrS1,sul1,sul2,tet(B)	PDS000007822.141
SRR6326142		USA	aadA5,aph(3'')-Ib,aph(6)-Id,blaEC,blaTEM-40,dfrA14,dfrA17,erm(B),mph(A),qacEdelta1,sul1,sul2,tet(B)	PDS000007822.141
SRR6384993		USA	aadA5,aph(3'')-Ib,aph(6)-Id,blaEC,blaTEM-40,dfrA14,dfrA17,erm(B),mph(A),qacEdelta1,sul1,sul2,tet(B)	PDS000007822.141
SRR6413002		USA	aadA5,aph(3'')-Ib,aph(6)-Id,blaEC,blaTEM-40,dfrA14,dfrA17,erm(B),mph(A),qacEdelta1,sul1,sul2,tet(B)	PDS000007822.141
SRR6413009		USA	aadA5,aph(3'')-Ib,aph(6)-Id,blaEC,blaTEM-40,dfrA14,dfrA17,erm(B),mph(A),qacEdelta1,sul1,sul2,tet(B)	PDS000007822.141
SRR6413013		USA	aadA5,aph(3'')-Ib,aph(6)-Id,blaEC,blaTEM-40,dfrA14,dfrA17,erm-23S_rRNA,mph(A),qacEdelta1,sul1,sul2,tet(B)	PDS000007822.141
SRR6440114		USA	aadA5,aph(3'')-Ib,aph(6)-Id,blaEC,blaTEM-40,dfrA17,erm(B),mph(A),qacEdelta1,qnrS1,sul1,sul2,tet(B)	PDS000007822.141
SRR6743499		USA	aadA5,aph(3'')-Ib,aph(6)-Id,blaEC,blaTEM-1,dfrA17,erm(B),mph(A),qacEdelta1,qnrS1,sul1,sul2,tet(B)	PDS000007822.141
SRR6766970		USA	aadA5,aph(3'')-Ib,aph(6)-Id,blaEC,blaTEM-40,dfrA17,erm(B),mph(A),qacEdelta1,qnrS1,sul1,sul2,tet(B)	PDS000007822.141
SRR6766973		USA	aadA5,aph(3'')-Ib,aph(6)-Id,blaEC,blaTEM-40,dfrA17,erm(B),mph(A),qacEdelta1,qnrS1,sul1,sul2,tet(B)	PDS000007822.141
SRR6766975		USA	aadA5,aph(3'')-Ib,aph(6)-Id,blaEC,blaTEM-40,dfrA17,erm(B),mph(A),qacEdelta1,sul1,sul2,tet(B)	PDS000007822.141
SRR6766976		USA	aadA5,aph(3'')-Ib,aph(6)-Id,blaEC,blaTEM-40,dfrA17,erm(B),mph(A),qacEdelta1,qnrS1,sul1,sul2,tet(B)	PDS000007822.141
SRR6799225		USA	aadA5,aph(3'')-Ib,aph(6)-Id,blaEC,blaTEM-1,dfrA17,mph(A),qacEdelta1,qnrS1,sul1,sul2,tet(B)	PDS000007822.141
SRR6813837		USA	aadA5,aph(3'')-Ib,aph(6)-Id,blaEC,blaTEM-1,dfrA17,erm(B),mph(A),qacEdelta1,qnrS1,sul1,sul2,tet(B)	PDS000007822.141
SRR6821854		USA	aadA5,aph(3'')-Ib,aph(6)-Id,blaEC,blaTEM-40,dfrA17,erm(B),mph(A),qacEdelta1,qnrS1,sul1,sul2,tet(B)	PDS000007822.141
SRR6870010		USA	aadA5,aph(3'')-Ib,aph(6)-Id,blaEC,blaTEM-1,dfrA17,erm(B),mph(A),qacEdelta1,qnrS1,sul1,sul2,tet(B)	PDS000007822.141
SRR6870011		USA	aadA5,aph(3'')-Ib,aph(6)-Id,blaEC,blaTEM-1,dfrA17,erm(B),mph(A),qacEdelta1,qnrS1,sul1,sul2,tet(B)	PDS000007822.141
SRR6870014		USA	aadA5,aph(3'')-Ib,aph(6)-Id,blaEC,blaTEM-40,dfrA17,erm(B),mph(A),qacEdelta1,qnrS1,sul1,sul2,tet(B)	PDS000007822.141
SRR6870018		USA	aadA5,aph(3'')-Ib,aph(6)-Id,blaEC,blaTEM-1,dfrA17,erm(B),mph(A),qacEdelta1,qnrS1,sul1,sul2,tet(B)	PDS000007822.141
SRR6880658		USA	aadA5,aph(3'')-Ib,aph(6)-Id,blaEC,blaTEM-40,dfrA17,erm(B),mph(A),qacEdelta1,qnrS1,sul1,sul2,tet(B)	PDS000007822.141
SRR6880659		USA	aadA5,aph(3'')-Ib,aph(6)-Id,blaEC,blaTEM-40,dfrA17,erm(B),mph(A),qacEdelta1,qnrS1,sul1,sul2,tet(B)	PDS000007822.141
SRR6880660		USA	aadA5,aph(3'')-Ib,aph(6)-Id,blaEC,blaTEM-40,dfrA17,erm(B),mph(A),qacEdelta1,qnrS1,sul1,sul2,tet(B)	PDS000007822.141
SRR6880665		USA	aadA5,aph(3'')-Ib,aph(6)-Id,blaEC,blaTEM-40,dfrA17,erm(B),mph(A),qacEdelta1,qnrS1,sul1,sul2,tet(B)	PDS000007822.141
SRR6945191		USA	aadA5,aph(3'')-Ib,aph(6)-Id,blaEC,blaTEM-40,dfrA17,erm(B),mph(A),qacEdelta1,qnrS1,sul1,sul2,tet(B)	PDS000007822.141
SRR7013776		USA	aadA5,aph(3'')-Ib,aph(6)-Id,blaEC,blaTEM-1,dfrA17,erm(B),mph(A),qacEdelta1,qnrS1,sul1,sul2,tet(B)	PDS000007822.141
SRR7013777		USA	aadA5,aph(3'')-Ib,aph(6)-Id,blaEC,blaTEM-40,dfrA17,erm(B),mph(A),qacEdelta1,qnrS1,sul1,sul2,tet(B)	PDS000007822.141
SRR7050105		USA	aadA5,aph(3'')-Ib,aph(6)-Id,blaEC,blaTEM-40,dfrA17,erm(B),mph(A),qacEdelta1,qnrS1,sul1,sul2,tet(B)	PDS000007822.141
SRR7050112		USA	aadA5,aph(3'')-Ib,aph(6)-Id,blaEC,blaTEM-40,dfrA17,erm(B),mph(A),qacEdelta1,qnrS1,sul1,sul2,tet(B)	PDS000007822.141
SRR7073290		USA	aadA5,aph(3'')-Ib,aph(6)-Id,blaEC,blaTEM-40,dfrA17,erm(B),mph(A),qacEdelta1,qnrS1,sul1,sul2,tet(B)	PDS000007822.141
SRR7094175		USA	aadA5,aph(3'')-Ib,aph(6)-Id,blaEC,blaTEM-40,dfrA17,erm(B),mph(A),qacEdelta1,qnrS1,sul1,sul2,tet(B)	PDS000007822.141
SRR7133500		USA	aadA5,aph(3'')-Ib,aph(6)-Id,blaEC,blaTEM-40,dfrA17,erm(B),mph(A),qacEdelta1,qnrS1,sul1,sul2,tet(B)	PDS000007822.141
SRR7155578		USA	aadA5,aph(3'')-Ib,aph(6)-Id,blaEC,blaTEM-40,dfrA17,erm(B),mph(A),qacEdelta1,qnrS1,sul1,sul2,tet(B)	PDS000007822.141
SRR7166281		USA	aadA5,aph(3'')-Ib,aph(6)-Id,blaEC,blaTEM-40,dfrA17,erm(B),mph(A),qacEdelta1,qnrS1,sul1,sul2,tet(B)	PDS000007822.141
SRR7188629		USA	aadA5,aph(3'')-Ib,aph(6)-Id,blaEC,blaTEM-1,dfrA14,dfrA17,erm(B),mph(A),qacEdelta1,qnrS1,sul1,sul2,tet(B)	PDS000007822.141
SRR7188633		USA	aadA5,aph(3'')-Ib,aph(6)-Id,blaEC,blaTEM-1,blaTEM-40,dfrA14,dfrA17,erm(B),mph(A),qacEdelta1,qnrS1,sul1,sul2,tet(B)	PDS000007822.141
SRR7191527		USA	aadA5,aph(3'')-Ib,aph(6)-Id,bla,blaEC,blaTEM-1,blaTEM-40,dfrA14,dfrA17,erm(B),mph(A),qacEdelta1,qnrS1,sul1,sul2,tet(B)	PDS000007822.141
SRR7233669		USA	aadA5,aph(3'')-Ib,aph(6)-Id,bla,blaEC,blaTEM-1,blaTEM-40,dfrA14,dfrA17,erm(B),mph(A),qacEdelta1,qnrS1,sul1,sul2,tet(B)	PDS000007822.141
SRR7244156		USA	aadA5,aph(3'')-Ib,aph(6)-Id,blaEC,blaTEM-1,blaTEM-40,dfrA14,dfrA17,mph(A),qacEdelta1,qnrS1,sul1,sul2,tet(B)	PDS000007822.141
SRR7244281		USA	aadA5,aph(3'')-Ib,aph(6)-Id,bla,blaEC,blaTEM-1,blaTEM-40,dfrA14,dfrA17,erm(B),mph(A),qacEdelta1,qnrS1,sul1,sul2,tet(B)	PDS000007822.141
SRR7244248	2017-05	United Kingdom: United Kingdom	aph(3'')-Ib,aph(6)-Id,blaEC,blaTEM-1,dfrA14,qnrS1,sul2	PDS000007822.141
SRR7266792	2018-01	United Kingdom: United Kingdom	aadA5,blaEC,blaTEM-40,dfrA17,erm(B),mph(A),qacEdelta1,sul1,tet(B)	PDS000007822.141
SRR7277727	2017-05	United Kingdom: United Kingdom	aph(3'')-Ib,aph(6)-Id,blaEC,blaTEM-1,dfrA14,qnrS1,sul2	PDS000007822.141
SRR7478743		USA	aadA5,aph(3'')-Ib,aph(6)-Id,blaEC,blaTEM-1,blaTEM-40,dfrA14,dfrA17,mph(A),qacEdelta1,qnrS1,sul1,sul2,tet(B)	PDS000007822.141
SRR7503849		USA	aadA5,aph(3'')-Ib,aph(6)-Id,blaEC,blaTEM-1,blaTEM-40,dfrA17,erm(B),mph(A),qacEdelta1,sul1,sul2,tet(B)	PDS000007822.141
SRR7503874		USA	aadA5,aph(3'')-Ib,aph(6)-Id,blaEC,blaTEM,blaTEM-1,blaTEM-40,dfrA17,mph(A),qacEdelta1,qnrS1,sul1,sul2,tet(B)	PDS000007822.141
SRR7505709		USA	aadA5,aph(3'')-Ib,aph(6)-Id,blaEC,blaTEM,blaTEM-1,blaTEM-40,dfrA14,dfrA17,erm(B),mph(A),qacEdelta1,qnrS1,sul1,sul2,tet(B)	PDS000007822.141
SRR7540825		USA	aadA5,aph(3'')-Ib,aph(6)-Id,blaEC,blaTEM,blaTEM-1,blaTEM-40,dfrA14,dfrA17,erm(B),mph(A),qacEdelta1,qnrS1,sul1,tet(B)	PDS000007822.141
SRR7540842		USA	aadA5,aph(3'')-Ib,aph(6)-Id,blaEC,blaTEM,blaTEM-1,blaTEM-40,dfrA14,dfrA17,erm(B),mph(A),qacEdelta1,qnrS1,sul1,sul2,tet(B)	PDS000007822.141
SRR7540851		USA	aadA5,aph(3'')-Ib,aph(6)-Id,blaEC,blaTEM,blaTEM-1,blaTEM-40,dfrA14,dfrA17,erm(B),mph(A),qacEdelta1,qnrS1,sul1,sul2,tet(B)	PDS000007822.141
SRR7544709		USA	aadA5,aph(3'')-Ib,aph(6)-Id,blaEC,blaTEM-1,blaTEM-40,dfrA14,dfrA17,mph(A),qacEdelta1,qnrS1,sul1,sul2,tet(B)	PDS000007822.141
SRR7620697		USA	aadA5,aph(3'')-Ib,aph(6)-Id,blaEC,blaTEM,blaTEM-1,blaTEM-40,dfrA14,dfrA17,erm(B),mph(A),qacEdelta1,qnrS1,sul1,sul2,tet(B)	PDS000007822.141
SRR7631902		USA	aadA5,aph(3'')-Ib,aph(6)-Id,blaEC,blaTEM-1,blaTEM-40,dfrA14,dfrA17,erm(B),mph(A),qacEdelta1,qnrS1,sul1,sul2,tet(B)	PDS000007822.141
SRR7688175		USA	aadA5,aph(3'')-Ib,aph(6)-Id,blaEC,blaTEM-1,blaTEM-40,dfrA14,dfrA17,erm(B),mph(A),qacEdelta1,qnrS1,sul1,sul2,tet(B)	PDS000007822.141
SRR7739558		USA	aadA5,aph(3'')-Ib,aph(6)-Id,blaEC,blaTEM-1,dfrA14,dfrA17,erm(B),mph(A),qacEdelta1,qnrS1,sul1,sul2,tet(B)	PDS000007822.141
SRR7759832		USA	aadA5,aph(3'')-Ib,aph(6)-Id,blaEC,blaTEM-1,blaTEM-40,dfrA14,dfrA17,erm(B),mph(A),qacEdelta1,qnrS1,sul1,sul2,tet(B)	PDS000007822.141
SRR7759833		USA	aadA5,aph(3'')-Ib,aph(6)-Id,blaEC,blaTEM-1,blaTEM-40,dfrA14,dfrA17,erm(B),mph(A),qacEdelta1,qnrS1,sul1,sul2,tet(B)	PDS000007822.141
SRR7850104	2018-07	United Kingdom: United Kingdom	aadA5,blaEC,blaTEM-40,dfrA17,erm(B),mph(A),qacEdelta1,sul1,tet(B)	PDS000007822.141
SRR7892547	2018-09	United Kingdom: United Kingdom	aadA5,blaEC,blaTEM-40,dfrA17,erm(B),mph(A),qacEdelta1,sul1,tet(B)	PDS000007822.141
SRR7958295		USA	aadA5,aph(3'')-Ib,aph(6)-Id,blaEC,blaTEM-1,blaTEM-40,dfrA14,dfrA17,erm(B),mph(A),qacEdelta1,sul1,sul2,tet(B)	PDS000007822.141
SRR7958298		USA	aadA5,aph(3'')-Ib,aph(6)-Id,blaEC,blaTEM-1,blaTEM-40,dfrA14,dfrA17,erm(B),mph(A),qacEdelta1,qnrS1,sul1,sul2,tet(B)	PDS000007822.141
SRR7992434		USA	aadA5,aph(3'')-Ib,aph(6)-Id,blaEC,blaTEM-1,blaTEM-40,dfrA14,dfrA17,mph(A),qacEdelta1,qnrS1,sul1,sul2,tet(B)	PDS000007822.141
SRR8030858		USA	aadA5,aph(3'')-Ib,aph(6)-Id,blaEC,blaTEM-1,blaTEM-40,dfrA14,dfrA17,erm(B),mph(A),qacEdelta1,qnrS1,sul1,sul2,tet(B)	PDS000007822.141
SRR8030864		USA	aadA5,aph(3'')-Ib,aph(6)-Id,blaEC,blaTEM,blaTEM-1,blaTEM-40,dfrA14,dfrA17,erm(B),mph(A),qacEdelta1,qnrS1,sul1,sul2,tet(B)	PDS000007822.141
SRR8192908		USA	aadA5,aph(3'')-Ib,aph(6)-Id,blaEC,blaTEM-1,dfrA14,dfrA17,erm(B),mph(A),qacEdelta1,qnrS1,sul1,sul2,tet(B)	PDS000007822.141
SRR8200531		USA	aadA5,aph(3'')-Ib,aph(6)-Id,blaEC,blaTEM-1,blaTEM-40,dfrA14,dfrA17,erm(B),mph(A),qacEdelta1,qnrS1,sul1,sul2,tet(B)	PDS000007822.141
SRR8237823	2018-11	United Kingdom: United Kingdom	aadA5,blaEC,blaTEM-40,dfrA17,mph(A),qacEdelta1,sul1,tet(B)	PDS000007822.141
SRR8256232		USA	aadA5,aph(3'')-Ib,aph(6)-Id,blaEC,blaTEM-1,blaTEM-40,dfrA14,dfrA17,erm(B),mph(A),qacEdelta1,qnrS1,sul1,sul2,tet(B)	PDS000007822.141
SRR8256236		USA	aadA5,aph(3'')-Ib,aph(6)-Id,blaEC,blaTEM-1,blaTEM-40,dfrA14,dfrA17,erm(B),mph(A),qacEdelta1,sul1,sul2,tet(B)	PDS000007822.141
SRR8358520		USA	aadA5,aph(3'')-Ib,aph(6)-Id,blaEC,blaTEM-1,dfrA14,dfrA17,erm(B),mph(A),qacEdelta1,qnrS1,sul1,sul2,tet(B)	PDS000007822.141
SRR8400971		USA	aadA5,aph(3'')-Ib,aph(6)-Id,blaEC,blaTEM-1,dfrA14,dfrA17,erm(B),mph(A),qacEdelta1,qnrS1,sul1,sul2,tet(B)	PDS000007822.141
SRR8575646		USA	aadA5,aph(3'')-Ib,aph(6)-Id,blaEC,blaTEM,blaTEM-1,blaTEM-40,dfrA14,dfrA17,erm(B),mph(A),qacEdelta1,qnrS1,sul1,sul2,tet(B)	PDS000007822.141
SRR8575665		USA	aadA5,aph(3'')-Ib,aph(6)-Id,blaEC,blaTEM-1,blaTEM-40,dfrA14,dfrA17,erm(B),mph(A),qacEdelta1,qnrS1,sul1,sul2,tet(B)	PDS000007822.141
SRR8586212	2019-02	United Kingdom: United Kingdom	aadA5,blaEC,blaTEM-40,dfrA17,mph(A),qacEdelta1,sul1,tet(B)	PDS000007822.141
SRR8670853	2019-02	United Kingdom: United Kingdom	aadA5,aph(3'')-Ib,aph(6)-Id,blaEC,blaTEM,blaTEM-1,blaTEM-40,dfrA14,dfrA17,erm(B),mph(A),qacEdelta1,sul1,sul2,tet(B)	PDS000007822.141
SRR7300521		USA	aadA5,aph(3'')-Ib,aph(6)-Id,bla,blaEC,blaTEM-1,blaTEM-40,dfrA14,dfrA17,erm(B),mph(A),qacEdelta1,qnrS1,sul1,sul2,tet(B)	PDS000007822.141
SRR7346170		USA	aadA5,aph(3'')-Ib,aph(6)-Id,bla,blaEC,blaTEM-1,blaTEM-40,dfrA14,dfrA17,erm(B),mph(A),qacEdelta1,qnrS1,sul1,sul2,tet(B)	PDS000007822.141
SRR8456488		USA	aadA5,aph(3'')-Ib,aph(6)-Id,blaEC,blaTEM,blaTEM-1,blaTEM-40,dfrA14,dfrA17,erm(B),mph(A),qacEdelta1,qnrS1,sul1,sul2,tet(B)	PDS000007822.141
SRR4192071	2015-12	United Kingdom: None	aadA5,aph(3'')-Ib,aph(6)-Id,blaEC,blaTEM-40,dfrA17,erm(B),mph(A),qacEdelta1,qnrS1,sul1,sul2,tet(B)	PDS000007822.141
SRR4787789	2016-01	United Kingdom: United Kingdom	aadA5,aph(3'')-Ib,aph(6)-Id,blaEC,blaTEM-40,dfrA17,erm(B),mph(A),qacEdelta1,qnrS1,sul1,sul2,tet(B)	PDS000007822.141
SRR4897317	2016-09	United Kingdom: United Kingdom	aadA5,aph(3'')-Ib,aph(6)-Id,blaEC,blaTEM-1,dfrA17,erm(B),mph(A),qacEdelta1,qnrS1,sul1,sul2,tet(B)	PDS000007822.141
SRR6077282		USA	aadA5,aph(3'')-Ib,aph(6)-Id,blaEC,blaTEM,blaTEM-1,blaTEM-40,dfrA14,dfrA17,erm(B),mph(A),qacEdelta1,qnrS1,sul1,sul2,tet(B)	PDS000007822.141
SRR7178114		USA	aadA5,aph(3'')-Ib,aph(6)-Id,bla,blaEC,blaTEM-1,blaTEM-40,dfrA14,dfrA17,erm(B),mph(A),qacEdelta1,qnrS1,sul1,sul2,tet(B)	PDS000007822.141
SRR7191529		USA	aadA5,aph(3'')-Ib,aph(6)-Id,bla,blaEC,blaTEM-1,blaTEM-40,dfrA14,dfrA17,erm,erm(B),mph(A),qacEdelta1,qnrS1,sul1,sul2,tet(B)	PDS000007822.141
SRR7191532		USA	aadA5,aph(3'')-Ib,aph(6)-Id,bla,blaEC,blaTEM-1,blaTEM-40,dfrA14,dfrA17,erm(B),mph(A),qacEdelta1,qnrS1,sul1,sul2,tet(B)	PDS000007822.141
SRR7215932	2017-08	United Kingdom: United Kingdom	aadA5,aph(3'')-Ib,aph(6)-Id,blaEC,blaTEM-1,blaTEM-40,dfrA14,dfrA17,erm(B),mph(A),qacEdelta1,qnrS1,sul1,sul2,tet(B)	PDS000007822.141
SRR7248782		USA	aadA5,aph(3'')-Ib,aph(6)-Id,bla,blaEC,blaTEM-1,blaTEM-40,dfrA14,dfrA17,erm(B),mph(A),qacEdelta1,qnrS1,sul1,sul2,tet(B)	PDS000007822.141
SRR7286376	2017-08	United Kingdom: United Kingdom	aadA5,aph(3'')-Ib,aph(6)-Id,blaEC,blaTEM-1,blaTEM-40,dfrA14,dfrA17,mph(A),qacEdelta1,qnrS1,sul1,sul2,tet(B)	PDS000007822.141
SRR7503858		USA	aadA5,aph(3'')-Ib,aph(6)-Id,blaEC,blaTEM-1,blaTEM-40,dfrA14,dfrA17,erm(B),mph(A),qacE,qacEdelta1,qnrS1,sul1,sul2,tet(B)	PDS000007822.141
SRR7540827		USA	aadA5,aph(3'')-Ib,aph(6)-Id,blaEC,blaTEM-1,blaTEM-40,dfrA14,dfrA17,erm(B),mph(A),qacEdelta1,qnrS1,sul1,sul2,tet(B)	PDS000007822.141
SRR7641525		USA	aadA5,aph(3'')-Ib,aph(6)-Id,blaEC,blaTEM-1,blaTEM-40,dfrA14,dfrA17,erm(B),mph(A),qacEdelta1,qnrS1,sul1,sul2,tet(B)	PDS000007822.141
SRR7895063		USA	aadA5,aph(3'')-Ib,aph(6)-Id,blaEC,blaTEM,blaTEM-1,blaTEM-40,dfrA14,dfrA17,erm(B),mph(A),qacEdelta1,qnrS1,sul1,sul2,tet(B)	PDS000007822.141
SRR8200650		USA	aadA5,aph(3'')-Ib,aph(6)-Id,blaEC,blaTEM,blaTEM-1,blaTEM-40,dfrA14,dfrA17,mph(A),qacEdelta1,qnrS1,sul1,sul2,tet(B)	PDS000007822.141
SRR7885885	2016	Australia	aadA5,aph(3'')-Ib,aph(6)-Id,blaEC,blaTEM,blaTEM-1,blaTEM-40,dfrA14,dfrA17,erm(B),mph(A),qacEdelta1,qnrS1,sul1,sul2,tet(B)	PDS000007822.141
SRR7885886	2016	Australia	aadA5,aph(3'')-Ib,aph(6)-Id,blaEC,blaTEM-1,blaTEM-40,dfrA14,dfrA17,erm(B),mph(A),qacEdelta1,qnrS1,sul1,sul2,tet(B)	PDS000007822.141
SRR7885889	2016	Australia	aadA5,aph(3'')-Ib,aph(6)-Id,blaEC,blaTEM,blaTEM-1,blaTEM-40,dfrA14,dfrA17,erm(B),mph(A),qacEdelta1,qnrS1,sul1,sul2,tet(B)	PDS000007822.141
SRR7885892	2016	Australia	aadA5,aph(3'')-Ib,aph(6)-Id,blaEC,blaTEM-1,blaTEM-40,dfrA14,dfrA17,erm(B),mph(A),qacEdelta1,qnrS1,sul1,sul2,tet(B)	PDS000007822.141
SRR7885999	2017	Australia	aadA5,aph(3'')-Ib,aph(6)-Id,blaEC,blaTEM,blaTEM-1,blaTEM-40,dfrA14,dfrA17,erm(B),mph(A),qacEdelta1,qnrS1,sul1,sul2,tet(B)	PDS000007822.141
SRR7886067	2017	Australia	aadA5,aph(3'')-Ib,aph(6)-Id,blaEC,blaTEM,blaTEM-1,blaTEM-40,dfrA14,dfrA17,erm(B),mph(A),qacEdelta1,qnrS1,sul1,sul2,tet(B)	PDS000007822.141
SRR7886202	2017	Australia	aadA5,aph(3'')-Ib,aph(6)-Id,blaEC,blaTEM,blaTEM-1,blaTEM-40,dfrA14,dfrA17,erm(B),mph(A),qacEdelta1,qnrS1,sul1,sul2,tet(B)	PDS000007822.141
SRR7886341	2016	Australia	aadA5,aph(3'')-Ib,aph(6)-Id,blaEC,blaTEM,blaTEM-1,blaTEM-40,dfrA14,dfrA17,erm(B),mph(A),qacEdelta1,qnrS1,sul1,sul2,tet(B)	PDS000007822.141
SRR7886356	2017	Australia	aadA5,aph(3'')-Ib,aph(6)-Id,blaEC,blaTEM,blaTEM-1,blaTEM-40,dfrA14,dfrA17,erm(B),mph(A),qacEdelta1,qnrS1,sul1,sul2,tet(B)	PDS000007822.141
SRR8568151	2019-02	United Kingdom: United Kingdom	aadA5,aph(3'')-Ib,aph(6)-Id,blaEC,blaTEM-1,dfrA14,dfrA17,mph(A),qacEdelta1,qnrS1,sul1,sul2,tet(B)	PDS000007822.141
SRR7172155	2016-12	United Kingdom: United Kingdom	aadA5,aph(3'')-Ib,aph(6)-Id,bla,blaEC,blaTEM-1,blaTEM-40,dfrA14,dfrA17,mph(A),qacEdelta1,qnrS1,sul1,sul2,tet(B)	PDS000007822.141
SRR7187053	2016-12	United Kingdom: United Kingdom	aadA5,aph(3'')-Ib,aph(6)-Id,bla,blaEC,blaTEM-1,blaTEM-40,dfrA14,dfrA17,mph(A),qacEdelta1,qnrS1,sul1,sul2,tet(B)	PDS000007822.141
SRR7215520	2018-01	United Kingdom: United Kingdom	aadA5,aph(3'')-Ib,aph(6)-Id,bla,blaEC,blaTEM-1,blaTEM-40,dfrA14,dfrA17,erm(B),mph(A),qacEdelta1,qnrS1,sul1,sul2,tet(B)	PDS000007822.141
SRR7221122	2017-07	United Kingdom: United Kingdom	aadA5,aph(3'')-Ib,aph(6)-Id,bla,blaEC,blaTEM-1,blaTEM-40,dfrA14,dfrA17,erm(B),mph(A),qacEdelta1,qnrS1,sul1,sul2,tet(B)	PDS000007822.141
SRR7249771	2017-12	United Kingdom: United Kingdom	aadA5,aph(3'')-Ib,aph(6)-Id,bla,blaEC,blaTEM-1,blaTEM-40,dfrA14,dfrA17,erm(B),mph(A),qacEdelta1,qnrS1,sul1,sul2,tet(B)	PDS000007822.141
SRR7251458	2016-12	United Kingdom: United Kingdom	aadA5,aph(3'')-Ib,aph(6)-Id,bla,blaEC,blaTEM-1,blaTEM-40,dfrA14,dfrA17,mph(A),qacEdelta1,qnrS1,sul1,sul2,tet(B)	PDS000007822.141
SRR7286484	2017-12	United Kingdom: United Kingdom	aadA5,aph(3'')-Ib,aph(6)-Id,bla,blaEC,blaTEM-1,blaTEM-40,dfrA14,dfrA17,mph(A),qacEdelta1,qnrS1,sul1,sul2,tet(B)	PDS000007822.141
SRR7367402	2017-04	United Kingdom: United Kingdom	aadA5,aph(3'')-Ib,aph(6)-Id,blaEC,blaTEM-1,blaTEM-40,dfrA14,dfrA17,mph(A),qacEdelta1,qnrS1,sul1,sul2,tet(B)	PDS000007822.141
SRR7416053	2018-06	United Kingdom: United Kingdom	aadA5,aph(3'')-Ib,aph(6)-Id,bla,blaEC,blaTEM-1,blaTEM-40,dfrA14,dfrA17,mph(A),qacEdelta1,qnrS1,sul1,sul2,tet(B)	PDS000007822.141
SRR7416061	2018-06	United Kingdom: United Kingdom	aadA5,aph(3'')-Ib,aph(6)-Id,bla,blaEC,blaTEM-1,blaTEM-40,dfrA14,dfrA17,erm(B),mph(A),qacEdelta1,qnrS1,sul1,sul2,tet(B)	PDS000007822.141
SRR7495420	2018-06	United Kingdom: United Kingdom	aadA5,aph(3'')-Ib,aph(6)-Id,blaEC,blaTEM,blaTEM-1,blaTEM-40,dfrA14,dfrA17,erm(B),mph(A),qacEdelta1,qnrS1,sul1,sul2,tet(B)	PDS000007822.141
SRR7527642	2018-06	United Kingdom: United Kingdom	aadA5,aph(3'')-Ib,aph(6)-Id,blaEC,blaTEM,blaTEM-1,blaTEM-40,dfrA14,dfrA17,mph(A),qacEdelta1,qnrS1,sul1,sul2,tet(B)	PDS000007822.141
SRR7588730	2018-07	United Kingdom: United Kingdom	aadA5,aph(3'')-Ib,aph(6)-Id,blaEC,blaTEM,blaTEM-1,blaTEM-40,dfrA14,dfrA17,erm(B),mph(A),qacEdelta1,qnrS1,sul1,sul2,tet(B)	PDS000007822.141
SRR7827052	2018-07	United Kingdom: United Kingdom	aadA5,aph(3'')-Ib,aph(6)-Id,blaEC,blaTEM,blaTEM-1,blaTEM-40,dfrA14,dfrA17,mph(A),qacEdelta1,qnrS1,sul1,sul2,tet(B)	PDS000007822.141
SRR7842164	2018-08	United Kingdom: United Kingdom	aadA5,aph(3'')-Ib,aph(6)-Id,blaCTX-M-27,blaEC,blaTEM,blaTEM-1,blaTEM-40,dfrA14,dfrA17,erm(B),mph(A),qacEdelta1,qnrS1,sul1,sul2,tet(B)	PDS000007822.141
SRR7850015	2018-07	United Kingdom: United Kingdom	aadA5,aph(3'')-Ib,aph(6)-Id,blaEC,blaTEM-1,blaTEM-40,dfrA14,dfrA17,mph(A),qacEdelta1,qnrS1,sul1,sul2,tet(B)	PDS000007822.141
SRR7974369	2018-09	United Kingdom: United Kingdom	aadA5,aph(3'')-Ib,aph(6)-Id,blaEC,blaTEM,blaTEM-1,blaTEM-40,dfrA14,dfrA17,mph(A),qacEdelta1,qnrS1,sul1,sul2,tet(B)	PDS000007822.141
SRR7988743	2018-09	United Kingdom: United Kingdom	aadA5,aph(3'')-Ib,aph(6)-Id,blaEC,blaTEM,blaTEM-1,blaTEM-40,dfrA14,dfrA17,mph(A),qacEdelta1,qnrS1,sul1,sul2,tet(B)	PDS000007822.141
SRR8097448	2018-10	United Kingdom: United Kingdom	aadA5,aph(3'')-Ib,aph(6)-Id,blaCTX-M-27,blaEC,blaTEM-1,dfrA14,dfrA17,erm(B),mph(A),qacEdelta1,qnrS1,sul1,sul2,tet(B)	PDS000007822.141
SRR8116859	2018-10	United Kingdom: United Kingdom	aadA5,aph(3'')-Ib,aph(6)-Id,blaEC,blaTEM,blaTEM-1,blaTEM-40,dfrA14,dfrA17,erm(B),mph(A),qacEdelta1,qnrS1,sul1,sul2,tet(B)	PDS000007822.141
SRR8281075	2018-11	United Kingdom: United Kingdom	aadA5,aph(3'')-Ib,aph(6)-Id,blaEC,blaTEM,blaTEM-1,blaTEM-40,dfrA14,dfrA17,mph(A),qacEdelta1,qnrS1,sul1,sul2,tet(B)	PDS000007822.141
SRR8281110	2018-11	United Kingdom: United Kingdom	aadA5,aph(3'')-Ib,aph(6)-Id,blaEC,blaTEM,blaTEM-1,blaTEM-40,dfrA14,dfrA17,erm(B),mph(A),qacEdelta1,qnrS1,sul1,sul2,tet(B)	PDS000007822.141
SRR8332400	2018-12	United Kingdom: United Kingdom	aadA5,aph(3'')-Ib,aph(6)-Id,blaEC,blaTEM,blaTEM-1,blaTEM-40,dfrA14,dfrA17,erm(B),mph(A),qacEdelta1,qnrS1,sul1,sul2,tet(B)	PDS000007822.141
