# Supplementary material for: Azithromycin non-susceptible Shigella circulating in Israel, 2014–2016
Source: PLoS One. 2019 Oct 18;14(10):e0221458. doi: 10.1371/journal.pone.0221458 (PMC6799884; doi:10.1371/journal.pone.0221458)
Supplement: S5 Table — (XLSX) [file pone.0221458.s005.xlsx]

## Sheet: Sheet1
Run	Collection Date	Location	AMR genotype	PD SNP Cluster
SRR8858231	2015-03-22	Israel	aadA1,blaEC,blaTEM-1,dfrA1,mph(A),sat2	PDS000035344.47
SRR8858234	2015-11-02	Israel	aadA1,blaEC,blaTEM-1,dfrA1,mph(A),sat2	PDS000035344.47
SRR7958506		USA	aadA1,blaEC,blaTEM-1,dfrA1,erm(B),mph(A),sat2,sul2,tet(B)	PDS000035344.47
SRR7187855	2017-11	United Kingdom: United Kingdom	aadA1,blaCTX-M-3,blaEC,dfrA1,sat2	PDS000035344.47
SRR7230241	2017-10	United Kingdom: United Kingdom	aadA1,blaEC,blaTEM-1,dfrA1,erm(B),mph(A),sat2,sul2,tet(B)	PDS000035344.47
SRR7250981	2017-10	United Kingdom: United Kingdom	aadA1,blaEC,blaTEM-1,dfrA1,erm(B),mph(A),sat2,sul2,tet(B)	PDS000035344.47
SRR7866286	2018-08	United Kingdom: United Kingdom	aadA1,blaEC,blaTEM-1,dfrA1,erm(B),mph(A),sat2,sul2,tet(B)	PDS000035344.47
SRR8201568	2018-11	United Kingdom: United Kingdom	aadA1,aph(3'')-Ib,aph(6)-Id,blaEC,dfrA1,sat2,sul2,tet(A)	PDS000035344.47
SRR7172156	2017-05	United Kingdom: United Kingdom	aadA1,aph(3'')-Ib,aph(6)-Id,blaCTX-M-3,blaEC,dfrA1,sat2,sul2,tet(A)	PDS000035344.47
SRR7172280	2017-01	United Kingdom: United Kingdom	aadA1,aph(3'')-Ib,aph(6)-Id,blaEC,dfrA1,sat2,sul2,tet(A)	PDS000035344.47
SRR7187874	2017-12	United Kingdom: United Kingdom	aadA1,blaEC,blaTEM-1,dfrA1,erm(B),mph(A),sat2,sul2,tet(B)	PDS000035344.47
SRR7221223	2017-09	United Kingdom: United Kingdom	aadA1,aph(3'')-Ib,aph(6)-Id,blaEC,dfrA1,sat2,sul2,tet(A)	PDS000035344.47
SRR7221274	2017-01	United Kingdom: United Kingdom	aadA1,aph(3'')-Ib,aph(6)-Id,blaCTX-M-15,blaEC,blaTEM-1,dfrA1,sat2,sul2,tet(A)	PDS000035344.47
SRR7236651	2017-09	United Kingdom: United Kingdom	aadA1,aph(3'')-Ib,aph(6)-Id,blaCTX-M-15,blaEC,blaTEM-1,dfrA1,sat2,sul2,tet(A)	PDS000035344.47
SRR7283741	2017-11	United Kingdom: United Kingdom	aadA1,aph(3'')-Ib,aph(6)-Id,blaCTX-M-15,blaEC,dfrA1,qnrS1,sat2,sul2,tet(A)	PDS000035344.47
SRR7283769	2016-08	United Kingdom: United Kingdom	aadA1,aph(3'')-Ib,aph(6)-Id,blaCTX-M-15,blaEC,blaTEM-1,dfrA1,sat2,sul2,tet(A)	PDS000035344.47
SRR7588742	2018-07	United Kingdom: United Kingdom	aadA1,aph(3'')-Ib,aph(6)-Id,blaCTX-M-15,blaEC,dfrA1,qnrS1,sat2,sul2,tet(A)	PDS000035344.47
SRR7826909	2018-08	United Kingdom: United Kingdom	aadA1,blaEC,blaTEM-1,dfrA1,erm(B),mph(A),sat2,sul2,tet(B)	PDS000035344.47
SRR7826947	2018-07	United Kingdom: United Kingdom	aadA1,aph(3'')-Ib,aph(6)-Id,blaCTX-M-15,blaEC,dfrA1,qnrS1,sat2,sul2,tet(A)	PDS000035344.47
SRR7943918	2018-09	United Kingdom: United Kingdom	aadA1,aph(3'')-Ib,aph(6)-Id,blaCTX-M-3,blaEC,dfrA1,sat2,sul2,tet(A)	PDS000035344.47
SRR8117832	2018-10	United Kingdom: United Kingdom	aadA1,aph(3'')-Ib,aph(6)-Id,blaCTX-M-15,blaEC,dfrA1,qnrS1,sat2,sul2,tet(A)	PDS000035344.47
SRR7895980	2018-09	United Kingdom: United Kingdom	aadA1,aph(3'')-Ib,aph(6)-Id,blaCTX-M-3,blaEC,dfrA1,sat2,sul2,tet(A)	PDS000035344.47
SRR7895998	2018-09	United Kingdom: United Kingdom	aac(3)-IId,aadA1,aph(3'')-Ib,aph(6)-Id,blaCTX-M-15,blaEC,blaTEM-1,dfrA1,sat2,sul2,tet(A)	PDS000035344.47
SRR5884051		USA	aadA1,blaEC,dfrA1,sat2	PDS000035344.47
SRR3158637		USA	aph(3'')-Ib,aph(6)-Id,blaCTX-M-3,blaEC,dfrA1,sat1,sul2,tet(A)	PDS000035344.47
SRR3530564	2015-11	United Kingdom: None	aadA1,blaEC,dfrA1,sat1	PDS000035344.47
SRR4184779	2012-03	United Kingdom: North of England	aadA1,blaEC,dfrA1,sat1	PDS000035344.47
SRR4195491	2011-10	United Kingdom: South of England	aadA1,blaEC,dfrA1,sat1	PDS000035344.47
SRR4195625	2012-02	United Kingdom: London	aadA1,blaEC,dfrA1,sat1	PDS000035344.47
SRR4195750	2012-03	United Kingdom: London	aadA1,blaEC,dfrA1,sat1	PDS000035344.47
SRR4195771	2014-10	United Kingdom: London	aadA1,blaEC,dfrA1,sat1	PDS000035344.47
SRR4786252	2012-10	United Kingdom: United Kingdom	aadA1,blaEC,dfrA1,sat1	PDS000035344.47
SRR4897616	2005-05	United Kingdom: United Kingdom	aadA1,blaEC,dfrA1,sat1	PDS000035344.47
SRR4897750	2015-01	United Kingdom: United Kingdom	aadA1,blaEC,dfrA1,sat1	PDS000035344.47
SRR5017462	2016-04	United Kingdom: United Kingdom	aadA1,blaEC,dfrA1,sat1	PDS000035344.47
SRR6880671		USA	blaEC,blaTEM-1,dfrA1,erm(B),mph(A),sat2,sul2,tet(B)	PDS000035344.47
SRR7792909		USA	aadA1,blaEC,blaTEM-1,dfrA1,erm(B),mph(A),sat2,sul2,tet(B)	PDS000035344.47
SRR7850060	2007-04	United Kingdom: United Kingdom	aadA1,blaEC,dfrA1,sat2	PDS000035344.47
SRR7850142	2013-10	United Kingdom: United Kingdom	aadA1,blaEC,dfrA1,sat2	PDS000035344.47
SRR7850180	2014-05	United Kingdom: United Kingdom	aadA1,blaEC,dfrA1,sat2	PDS000035344.47
SRR7850188	2013-06	United Kingdom: United Kingdom	aadA1,blaEC,dfrA1,sat2	PDS000035344.47
SRR7970928		USA	aadA1,blaEC,blaTEM-1,dfrA1,erm(B),mph(A),sat2,sul2,tet(B)	PDS000035344.47
SRR8094782		USA	aadA1,blaEC,blaTEM-1,dfrA1,erm(B),mph(A),sat2,sul2,tet(B)	PDS000035344.47
SRR8171233		USA	aadA1,blaEC,blaTEM-1,dfrA1,erm(B),mph(A),sat2,sul2,tet(B)	PDS000035344.47
SRR8185918		USA	aadA1,blaEC,blaTEM-1,dfrA1,erm(B),mph(A),sat2,sul2,tet(B)	PDS000035344.47
SRR8192111		USA	aadA1,blaEC,blaTEM-1,dfrA1,erm(B),mph(A),sat2,sul2,tet(B)	PDS000035344.47
SRR8192117		USA	aadA1,blaEC,blaTEM-1,dfrA1,erm(B),mph(A),sat2,sul2,tet(B)	PDS000035344.47
SRR8318574		USA	aadA1,blaEC,blaTEM-1,dfrA1,erm(B),mph(A),sat2,sul2,tet(B)	PDS000035344.47
SRR8385460		USA	aadA1,blaEC,blaTEM-1,dfrA1,erm(B),mph(A),sat2,sul2,tet(B)	PDS000035344.47
SRR8513580		USA	aadA1,blaEC,blaTEM-1,dfrA1,erm(B),mph(A),sat2,sul2,tet(B)	PDS000035344.47
SRR3530437	2015-11	United Kingdom: None	aadA1,aph(3'')-Ib,aph(6)-Id,blaEC,dfrA1,sat1,sul2,tet(A)	PDS000035344.47
SRR3530393	2015-09	United Kingdom: None	aadA1,blaEC,blaTEM-1,dfrA1,erm(B),mph(A),sat1,sul2,tet(B)	PDS000035344.47
SRR3530398	2016-03	United Kingdom: None	aadA1,aph(3'')-Ib,aph(6)-Id,blaEC,dfrA1,sat1,tet(A)	PDS000035344.47
SRR3530422	2015-11	United Kingdom: None	aadA1,blaEC,blaTEM-1,dfrA1,erm(B),mph(A),sat1,sul2,tet(B)	PDS000035344.47
SRR3531721	2015-10	United Kingdom: None	aadA1,blaEC,blaTEM-1,dfrA1,erm(B),mph(A),sat1,sul2,tet(B)	PDS000035344.47
SRR3531900	2015-08	United Kingdom: None	aadA1,aph(3'')-Ib,aph(6)-Id,blaEC,dfrA1,sat1,sul2,tet(A)	PDS000035344.47
SRR3531052	2015-11	United Kingdom: None	aadA1,aph(3'')-Ib,aph(6)-Id,blaEC,dfrA1,sat1,sul2,tet(A)	PDS000035344.47
SRR3531087	2015-11	United Kingdom: None	aadA1,blaEC,blaTEM-1,dfrA1,erm(B),mph(A),sat1,sul2,tet(B)	PDS000035344.47
SRR3531230	2015-09	United Kingdom: None	aadA1,aph(3'')-Ib,aph(6)-Id,blaEC,dfrA1,sat1,sul2,tet(A)	PDS000035344.47
SRR3531447	2015-09	United Kingdom: None	aadA1,blaCTX-M-3,blaEC,dfrA1,sat1	PDS000035344.47
SRR4184845	2012-04	United Kingdom: South of England	aadA1,aph(3'')-Ib,aph(6)-Id,blaEC,dfrA1,sat1,sul2,tet(A)	PDS000035344.47
SRR4192077	2014-07	United Kingdom: London	aadA1,blaEC,blaTEM-1,dfrA1,erm(B),mph(A),sat1	PDS000035344.47
SRR4192129	2014-02	United Kingdom: London	aadA1,aph(3'')-Ib,aph(6)-Id,blaEC,dfrA1,sat1,sul2,tet(A)	PDS000035344.47
SRR4195474	2014-06	United Kingdom: South of England	aadA1,blaEC,dfrA1,sat1	PDS000035344.47
SRR4195624	2014-02	United Kingdom: London	aadA1,aph(3'')-Ib,aph(6)-Id,blaEC,dfrA1,sat1,sul2,tet(A)	PDS000035344.47
SRR4195733	2014-11	United Kingdom: London	aadA1,aph(3'')-Ib,aph(6)-Id,blaEC,dfrA1,sat1,sul2,tet(A)	PDS000035344.47
SRR4195745	2014-02	United Kingdom: London	aadA1,aph(3'')-Ib,aph(6)-Id,blaEC,dfrA1,sat1,sul2,tet(A)	PDS000035344.47
SRR4195785	2014-11	United Kingdom: London	blaEC,blaTEM-1,dfrA1,erm(B),mph(A),sat1,sul2,tet(B)	PDS000035344.47
SRR4195793	2014-09	United Kingdom: South of England	aadA1,aph(3'')-Ib,aph(6)-Id,blaEC,dfrA1,sat1,sul2,tet(A)	PDS000035344.47
SRR4788073	2016-07	United Kingdom: United Kingdom	aadA1,blaEC,dfrA1,sat1	PDS000035344.47
SRR4787785	2010-11	United Kingdom: United Kingdom	aadA1,aph(3'')-Ib,aph(6)-Id,blaEC,blaTEM-1,dfrA1,sat1,sul2,tet(A)	PDS000035344.47
SRR4788145	2011-09	United Kingdom: United Kingdom	aadA1,blaEC,dfrA1,sat1	PDS000035344.47
SRR4897297	2014-08	United Kingdom: United Kingdom	aadA1,blaEC,dfrA1,sat1	PDS000035344.47
SRR4897301	2010-06	United Kingdom: United Kingdom	aadA1,aph(3'')-Ib,aph(6)-Id,blaEC,dfrA1,sat1,sul2,tet(A)	PDS000035344.47
SRR5017544	2010-05	United Kingdom: United Kingdom	aadA1,aph(3'')-Ib,aph(6)-Id,blaEC,blaTEM-1,dfrA1,sat1,sul2,tet(A)	PDS000035344.47
SRR5018315	2014-09	United Kingdom: United Kingdom	aadA1,blaEC,blaTEM-1,dfrA1,erm(B),mph(A),sat1	PDS000035344.47
SRR5024311	2010-06	United Kingdom: United Kingdom	aadA1,aph(3'')-Ib,aph(6)-Id,blaEC,blaTEM-1,dfrA1,sat1,sul2,tet(A)	PDS000035344.47
SRR7172302	2016-11	United Kingdom: United Kingdom	aadA1,blaEC,blaTEM-1,dfrA1,erm(B),mph(A),sat2	PDS000035344.47
SRR7179860	2016-10	United Kingdom: United Kingdom	aadA1,blaEC,blaTEM-1,dfrA1,erm(B),mph(A),sat2	PDS000035344.47
SRR7186957	2016-10	United Kingdom: United Kingdom	aadA1,blaEC,dfrA1,sat2	PDS000035344.47
SRR7191712	2016-12	United Kingdom: United Kingdom	aadA1,blaEC,dfrA1,sat2	PDS000035344.47
SRR7221254	2016-10	United Kingdom: United Kingdom	aadA1,blaEC,dfrA1,sat2	PDS000035344.47
SRR7230374	2017-01	United Kingdom: United Kingdom	aadA1,blaEC,blaTEM-1,dfrA1,erm(B),mph(A),sat2	PDS000035344.47
SRR7285538	2016-10	United Kingdom: United Kingdom	aadA1,blaEC,dfrA1,sat2	PDS000035344.47
SRR7407967	2016-10	United Kingdom: United Kingdom	aadA1,aph(3'')-Ib,aph(6)-Id,blaEC,dfrA1,sat2,sul2,tet(A)	PDS000035344.47
SRR7786715		USA	aadA1,aph(3'')-Ib,aph(6)-Id,blaCTX-M-15,blaEC,dfrA1,qnrS1,sat2,sul2,tet(A)	PDS000035344.47
SRR7833078	2018-08	United Kingdom: United Kingdom	aadA1,blaEC,dfrA1,sat2	PDS000035344.47
SRR7833096	2018-08	United Kingdom: United Kingdom	aadA1,blaEC,dfrA1,sat2	PDS000035344.47
SRR7833840	2013-01	United Kingdom: United Kingdom	aadA1,blaEC,dfrA1,sat2	PDS000035344.47
SRR7850131	2013-03	United Kingdom: United Kingdom	aadA1,aph(3'')-Ib,aph(6)-Id,blaEC,dfrA1,sat2,sul2,tet(A)	PDS000035344.47
SRR8097439	2018-10	United Kingdom: United Kingdom	aadA1,blaEC,dfrA1,sat2,sul2,tet(B)	PDS000035344.47
SRR8171234		USA	aadA1,blaEC,blaTEM-1,dfrA1,dfrA5,erm(B),mph(A),qacEdelta1,sat2,sul1,sul2,tet(B)	PDS000035344.47
SRR8281095	2018-11	United Kingdom: United Kingdom	aadA1,blaCTX-M-15,blaEC,dfrA1,qnrS1,sat2	PDS000035344.47
SRR8281117	2018-11	United Kingdom: United Kingdom	aadA1,blaCTX-M-15,blaEC,dfrA1,qnrS1,sat2	PDS000035344.47
SRR8293477	2018-11	United Kingdom: United Kingdom	aadA1,blaCTX-M-15,blaEC,dfrA1,qnrS1,sat2	PDS000035344.47
SRR7886009	2018	Australia	aadA1,blaEC,blaTEM-1,dfrA1,erm(B),mph(A),sat2,sul2,tet(B)	PDS000035344.47
SRR8746516	2019-03	United Kingdom: United Kingdom	aadA1,aph(3'')-Ib,aph(6)-Id,blaCTX-M-15,blaEC,dfrA1,qnrS1,sat2,sul2,tet(A)	PDS000035344.47
SRR8737846	2019-03	United Kingdom: United Kingdom	aadA1,aph(3'')-Ib,aph(6)-Id,blaCTX-M-15,blaEC,dfrA1,qnrS1,sat2,sul2,tet(A)	PDS000035344.47
SRR2481386	2014-10	USA	aadA1,aadA5,aph(3'')-Ib,aph(6)-Id,blaEC,blaTEM-1,dfrA1,dfrA17,erm(B),mph(A),qacEdelta1,sat1,sul1,sul2,tet(A)	PDS000035344.47
SRR2481387	2014-10	USA	aadA1,aadA5,aph(3'')-Ib,aph(6)-Id,blaEC,blaTEM-1,dfrA1,dfrA17,erm(B),mph(A),qacEdelta1,sat1,sul1,sul2,tet(A)	PDS000035344.47
SRR3210048	2014-07	USA	aadA1,aadA5,aph(3'')-Ib,aph(6)-Id,blaEC,blaTEM-1,dfrA1,dfrA17,erm(B),mph(A),qacEdelta1,sat1,sul1,sul2,tet(A)	PDS000035344.47
SRR3210049	2014-08	USA	aadA1,aadA5,aph(3'')-Ib,aph(6)-Id,blaEC,blaTEM-1,dfrA1,dfrA17,erm(B),mph(A),qacEdelta1,sat1,sul1,sul2,tet(A)	PDS000035344.47
SRR3530535	2015-11	United Kingdom: None	aadA1,aph(3'')-Ib,aph(6)-Id,blaEC,dfrA1,sat1,sul2,tet(A)	PDS000035344.47
SRR3530537	2015-08	United Kingdom: None	aadA1,aph(3'')-Ib,aph(6)-Id,blaEC,dfrA1,sat1,sul2,tet(A)	PDS000035344.47
SRR3530543	2015-06	United Kingdom: None	aadA1,aph(3'')-Ib,aph(6)-Id,blaEC,dfrA1,sat1,sul2,tet(A)	PDS000035344.47
SRR3530549	2015-11	United Kingdom: None	aadA1,aph(3'')-Ib,aph(6)-Id,blaEC,blaTEM-1,dfrA1,erm(B),mph(A),sat1,sul2,tet(A),tet(B)	PDS000035344.47
SRR3530459	2015-08	United Kingdom: None	aadA1,aph(3'')-Ib,aph(6)-Id,blaEC,dfrA1,sat1,sul2,tet(A)	PDS000035344.47
SRR3530522	2015-06	United Kingdom: None	aadA1,aph(3'')-Ib,aph(6)-Id,blaEC,dfrA1,sat1,sul2,tet(A)	PDS000035344.47
SRR3530523	2015-10	United Kingdom: None	aadA1,aph(3'')-Ib,aph(6)-Id,blaEC,dfrA1,sat1,sul2,tet(A)	PDS000035344.47
SRR3530524	2015-11	United Kingdom: None	aadA1,aph(3'')-Ib,aph(6)-Id,blaEC,dfrA1,sat1,sul2,tet(A)	PDS000035344.47
SRR3530302	2015-07	United Kingdom: None	aadA1,aph(3'')-Ib,aph(6)-Id,blaEC,dfrA1,sat1,sul2,tet(A)	PDS000035344.47
SRR3530408	2015-08	United Kingdom: None	aadA1,aph(3'')-Ib,aph(6)-Id,blaEC,dfrA1,sat1,sul2,tet(A)	PDS000035344.47
SRR3530623	2015-08	United Kingdom: None	aph(3'')-Ib,aph(6)-Id,blaCTX-M-15,blaEC,blaTEM-1,dfrA1,sat1,sul2,tet(A)	PDS000035344.47
SRR3530761	2016-01	United Kingdom: None	aadA1,aadA5,blaCTX-M-27,blaEC,blaTEM-1,dfrA1,dfrA17,erm(B),mph(A),qacEdelta1,sat1,sul1	PDS000035344.47
SRR3530795	2015-11	United Kingdom: None	aadA1,aadA5,blaCTX-M-27,blaEC,blaTEM-1,dfrA1,dfrA17,erm(B),mph(A),qacEdelta1,sat1,sul1	PDS000035344.47
SRR3531497	2015-12	United Kingdom: None	aadA1,aph(3'')-Ib,aph(6)-Id,blaEC,dfrA1,sat1,sul2,tet(A)	PDS000035344.47
SRR3531652	2015-09	United Kingdom: None	aadA1,aph(3'')-Ib,aph(6)-Id,blaCTX-M-3,blaEC,dfrA1,sat1,sul2	PDS000035344.47
SRR3531887	2016-01	United Kingdom: None	aadA1,aadA5,blaCTX-M-27,blaEC,blaTEM-1,dfrA1,dfrA17,erm(B),mph(A),qacEdelta1,sat1,sul1	PDS000035344.47
SRR3531901	2015-09	United Kingdom: None	aadA1,aph(3'')-Ib,aph(6)-Id,blaEC,dfrA1,sat1,sul2,tet(A)	PDS000035344.47
SRR3531910	2015-09	United Kingdom: None	aadA1,aph(3'')-Ib,aph(6)-Id,blaEC,dfrA1,sat1,sul2,tet(A)	PDS000035344.47
SRR3531913	2015-06	United Kingdom: None	aadA1,aph(3'')-Ib,aph(6)-Id,blaEC,dfrA1,sat1,sul2,tet(A)	PDS000035344.47
SRR3531920	2016-02	United Kingdom: None	aadA1,aph(3'')-Ib,aph(6)-Id,blaCTX-M-3,blaEC,dfrA1,sat1,sul2	PDS000035344.47
SRR3530846	2015-09	United Kingdom: None	aadA1,aph(3'')-Ib,aph(6)-Id,blaCTX-M-15,blaEC,blaTEM-1,dfrA1,sat1,sul2,tet(A)	PDS000035344.47
SRR3530858	2015-11	United Kingdom: None	aadA1,aph(3'')-Ib,aph(6)-Id,blaCTX-M-15,blaEC,blaTEM-1,dfrA1,sat1,sul2,tet(A)	PDS000035344.47
SRR3531356	2015-07	United Kingdom: None	aadA1,aph(3'')-Ib,aph(6)-Id,blaEC,dfrA1,sat1,sul2,tet(A)	PDS000035344.47
SRR4193518	2014-09	United Kingdom: London	aadA1,aph(3'')-Ib,aph(6)-Id,blaEC,blaTEM-1,dfrA1,erm(B),mph(A),sat1,sul2,tet(A)	PDS000035344.47
SRR4194269	2014-09	United Kingdom: London	aadA1,aph(3'')-Ib,aph(6)-Id,blaEC,dfrA1,sat1,sul2,tet(A)	PDS000035344.47
SRR4194446	2011-10	United Kingdom: South of England	aadA1,aph(3'')-Ib,aph(6)-Id,blaEC,blaTEM-1,dfrA1,sat1,sul2,tet(A)	PDS000035344.47
SRR4195791	2011-10	United Kingdom: South of England	aadA1,aph(3'')-Ib,aph(6)-Id,blaEC,dfrA1,sat1,sul2,tet(A)	PDS000035344.47
SRR4192094	2014-10	United Kingdom: London	aadA1,aph(3'')-Ib,aph(6)-Id,blaEC,dfrA1,sat1,sul2,tet(A)	PDS000035344.47
SRR4787197	2015-08	United Kingdom: United Kingdom	aadA1,aph(3'')-Ib,aph(6)-Id,blaEC,dfrA1,sat1,sul2,tet(A)	PDS000035344.47
SRR4787219	2015-11	United Kingdom: United Kingdom	aadA1,aadA5,blaCTX-M-27,blaEC,blaTEM-1,dfrA1,dfrA17,erm(B),mph(A),qacEdelta1,sat1,sul1	PDS000035344.47
SRR4787775	2015-10	United Kingdom: United Kingdom	aadA1,aph(3'')-Ib,aph(6)-Id,blaEC,dfrA1,sat1,sul2,tet(A)	PDS000035344.47
SRR4787778	2016-07	United Kingdom: United Kingdom	aac(3)-IId,aph(3'')-Ib,aph(6)-Id,blaCTX-M-15,blaEC,blaTEM-1,sul2	PDS000035344.47
SRR4787725	2016-09	United Kingdom: United Kingdom	aadA1,blaEC,blaTEM-1,dfrA1,erm(B),mph(A),sat1,sul2,tet(B)	PDS000035344.47
SRR4787828	2016-10	United Kingdom: United Kingdom	aadA1,aph(3'')-Ib,aph(6)-Id,blaEC,dfrA1,sat1,sul2,tet(A)	PDS000035344.47
SRR4788159	2016-08	United Kingdom: United Kingdom	aadA1,aph(3'')-Ib,aph(6)-Id,blaEC,dfrA1,sat1,sul2,tet(A)	PDS000035344.47
SRR4788206	2015-06	United Kingdom: United Kingdom	aadA1,aph(3'')-Ib,aph(6)-Id,blaEC,dfrA1,sat1,sul2,tet(A)	PDS000035344.47
SRR4787365	2014-03	United Kingdom: United Kingdom	aadA1,aph(3'')-Ib,aph(6)-Id,blaEC,dfrA1,sat1,sul2,tet(A)	PDS000035344.47
SRR4787372	2016-08	United Kingdom: United Kingdom	aadA1,aph(3'')-Ib,aph(6)-Id,blaCTX-M-3,blaEC,dfrA1,sat1,sul2	PDS000035344.47
SRR4788307	2016-06	United Kingdom: United Kingdom	aadA1,blaEC,blaTEM-1,dfrA1,erm(B),mph(A),sat1,sul2,tet(B)	PDS000035344.47
SRR4788326	2016-09	United Kingdom: United Kingdom	aadA1,blaEC,blaTEM-1,dfrA1,erm(B),mph(A),sat1	PDS000035344.47
SRR4897123	2014-09	United Kingdom: United Kingdom	aadA1,aph(3'')-Ib,aph(6)-Id,blaEC,dfrA1,sat1,sul2,tet(A)	PDS000035344.47
SRR4897280	2015-10	United Kingdom: United Kingdom	aadA1,aph(3'')-Ib,aph(6)-Id,blaCTX-M-15,blaEC,dfrA1,qnrS1,sat1,sul2,tet(A)	PDS000035344.47
SRR4897774	2016-09	United Kingdom: United Kingdom	aadA1,aph(3'')-Ib,aph(6)-Id,blaEC,dfrA1,sat1,sul2	PDS000035344.47
SRR4897735	2016-08	United Kingdom: United Kingdom	aadA1,aph(3'')-Ib,aph(6)-Id,blaCTX-M-3,blaEC,dfrA1,sat1,sul2	PDS000035344.47
SRR5005299	2015-11	United Kingdom: United Kingdom	aadA1,blaEC,blaTEM-1,dfrA1,erm(B),mph(A),sat1,sul2,tet(B)	PDS000035344.47
SRR5006346	2016-09	United Kingdom: United Kingdom	aadA1,aph(3'')-Ib,aph(6)-Id,blaEC,blaTEM,dfrA1,sat1,sul2,tet(A)	PDS000035344.47
SRR5006371	2016-06	United Kingdom: United Kingdom	aadA1,blaEC,blaTEM-1,dfrA1,erm(B),mph(A),sat1,sul2,tet(B)	PDS000035344.47
SRR5006385	2016-05	United Kingdom: United Kingdom	aadA1,blaEC,blaTEM-1,dfrA1,erm(B),mph(A),sat1,sul2,tet(B)	PDS000035344.47
SRR5006072	2015-11	United Kingdom: United Kingdom	aadA1,blaEC,blaTEM-1,dfrA1,erm(B),mph(A),sat1,sul2,tet(B)	PDS000035344.47
SRR5018175	2014-09	United Kingdom: United Kingdom	aadA1,aph(3'')-Ib,aph(6)-Id,blaEC,blaTEM-1,dfrA1,erm(B),mph(A),sat1,sul2,tet(A)	PDS000035344.47
SRR5024218	2015-09	United Kingdom: United Kingdom	aadA1,aph(3'')-Ib,aph(6)-Id,blaEC,dfrA1,sat1,sul2,tet(A)	PDS000035344.47
SRR5023934	2016-09	United Kingdom: United Kingdom	aadA1,aph(3'')-Ib,aph(6)-Id,blaEC,dfrA1,sat1,sul2,tet(A)	PDS000035344.47
SRR5024486	2016-10	United Kingdom: United Kingdom	aadA1,aph(3'')-Ib,aph(6)-Id,blaEC,dfrA1,sat1,sul2	PDS000035344.47
SRR5024491	2016-10	United Kingdom: United Kingdom	aadA1,blaEC,blaTEM-1,dfrA1,erm(B),mph(A),sat1,sul2,tet(B)	PDS000035344.47
SRR5034524	2014-02	United Kingdom: United Kingdom	aadA1,aph(3'')-Ib,aph(6)-Id,blaEC,dfrA1,sat1,sul2,tet(A)	PDS000035344.47
SRR5034527	2014-01	United Kingdom: United Kingdom	aadA1,aph(3'')-Ib,aph(6)-Id,blaEC,dfrA1,sat1,sul2,tet(A)	PDS000035344.47
SRR5034577	2014-04	United Kingdom: United Kingdom	aadA1,aph(3'')-Ib,aph(6)-Id,blaEC,dfrA1,sat1,sul2,tet(A)	PDS000035344.47
SRR5034578	2014-04	United Kingdom: United Kingdom	aadA1,aph(3'')-Ib,aph(6)-Id,blaEC,dfrA1,sat1,sul2,tet(A)	PDS000035344.47
SRR5034582	2014-03	United Kingdom: United Kingdom	aadA1,aph(3'')-Ib,aph(6)-Id,blaEC,dfrA1,sat1,sul2,tet(A)	PDS000035344.47
SRR7172276	2017-11	United Kingdom: United Kingdom	aadA1,blaEC,blaTEM-1,dfrA1,erm(B),mph(A),sat2,sul2,tet(B)	PDS000035344.47
SRR7172518	2018-01	United Kingdom: United Kingdom	aadA1,blaEC,blaTEM-1,dfrA1,erm(B),mph(A),sat2,sul2,tet(B)	PDS000035344.47
SRR7184418	2018-02	United Kingdom: United Kingdom	aadA1,aph(3'')-Ib,aph(6)-Id,blaCTX-M-14,blaEC,dfrA1,sat2,sul2,tet(A)	PDS000035344.47
SRR7187048	2017-11	United Kingdom: United Kingdom	aadA1,aph(3'')-Ib,aph(6)-Id,blaEC,dfrA1,sat2,sul2,tet(A)	PDS000035344.47
SRR7187817	2017-05	United Kingdom: United Kingdom	aadA1,aph(3'')-Ib,aph(6)-Id,blaCTX-M-3,blaEC,dfrA1,sat2,sul2,tet(A)	PDS000035344.47
SRR7187826	2017-08	United Kingdom: United Kingdom	aadA1,aph(3'')-Ib,aph(6)-Id,blaCTX-M-3,blaEC,dfrA1,sat2,sul2,tet(A)	PDS000035344.47
SRR7187894	2017-05	United Kingdom: United Kingdom	aadA1,aph(3'')-Ib,aph(6)-Id,blaEC,dfrA1,sat2,sul2,tet(A)	PDS000035344.47
SRR7208624	2016-08	United Kingdom: United Kingdom	aadA1,aph(3'')-Ib,aph(6)-Id,blaEC,dfrA1,sat2,sul2,tet(A)	PDS000035344.47
SRR7215952	2017-06	United Kingdom: United Kingdom	aadA1,aph(3'')-Ib,aph(6)-Id,blaEC,dfrA1,sat2,sul2,tet(A)	PDS000035344.47
SRR7221195	2017-10	United Kingdom: United Kingdom	aadA1,aph(3'')-Ib,aph(6)-Id,blaEC,dfrA1,sat2,sul2,tet(A)	PDS000035344.47
SRR7221222	2017-06	United Kingdom: United Kingdom	aadA1,aph(3'')-Ib,aph(6)-Id,blaEC,dfrA1,sat2,sul2,tet(A)	PDS000035344.47
SRR7221294	2017-11	United Kingdom: United Kingdom	aadA1,blaEC,blaTEM-1,dfrA1,erm(B),mph(A),sat2,sul2,tet(B)	PDS000035344.47
SRR7223070	2018-05	United Kingdom: United Kingdom	aadA1,aph(3'')-Ib,aph(6)-Id,blaCTX-M-15,blaEC,dfrA1,qnrS1,sat2,sul2,tet(A)	PDS000035344.47
SRR7223117	2017-09	United Kingdom: United Kingdom	aadA1,aph(3'')-Ib,aph(6)-Id,blaEC,dfrA1,sat2,sul2,tet(A)	PDS000035344.47
SRR7230312	2017-09	United Kingdom: United Kingdom	aadA1,aph(3'')-Ib,aph(6)-Id,blaCTX-M-3,blaEC,dfrA1,sat2,sul2,tet(A)	PDS000035344.47
SRR7236580	2017-08	United Kingdom: United Kingdom	aadA1,blaCTX-M-15,blaEC,blaTEM-1,dfrA1,sat2	PDS000035344.47
SRR7244219	2017-07	United Kingdom: United Kingdom	aadA1,aph(3'')-Ib,aph(6)-Id,blaEC,dfrA1,sat2,sul2,tet(A)	PDS000035344.47
SRR7249688	2017-09	United Kingdom: United Kingdom	aadA1,aph(3'')-Ib,aph(6)-Id,blaCTX-M-15,blaEC,dfrA1,qnrS1,sat2,sul2,tet(A)	PDS000035344.47
SRR7249693	2018-05	United Kingdom: United Kingdom	aadA1,aph(3'')-Ib,aph(6)-Id,blaCTX-M-15,blaEC,dfrA1,qnrS1,sat2,sul2,tet(A)	PDS000035344.47
SRR7250972	2018-05	United Kingdom: United Kingdom	aadA1,aph(3'')-Ib,aph(6)-Id,blaCTX-M-3,blaEC,dfrA1,sat2,sul2,tet(A)	PDS000035344.47
SRR7251032	2017-08	United Kingdom: United Kingdom	aadA1,blaEC,blaTEM-1,dfrA1,erm(B),mph(A),sat2,sul2,tet(B)	PDS000035344.47
SRR7256960	2017-08	United Kingdom: United Kingdom	aadA1,blaCTX-M-15,blaEC,blaTEM-1,dfrA1,sat2	PDS000035344.47
SRR7256971	2016-11	United Kingdom: United Kingdom	aadA1,aph(3'')-Ib,aph(6)-Id,blaEC,dfrA1,sat2,sul2	PDS000035344.47
SRR7257045	2018-05	United Kingdom: United Kingdom	aadA1,aph(3'')-Ib,aph(6)-Id,blaCTX-M-15,blaEC,dfrA1,qnrS1,sat2,sul2,tet(A)	PDS000035344.47
SRR7257085	2017-04	United Kingdom: United Kingdom	aadA1,blaEC,blaTEM-1,dfrA1,erm(B),mph(A),sat2,sul2,tet(B)	PDS000035344.47
SRR7265859	2016-06	United Kingdom: United Kingdom	aadA1,aph(3'')-Ib,aph(6)-Id,blaCTX-M-15,blaEC,dfrA1,qnrS1,sat2,sul2,tet(A)	PDS000035344.47
SRR7277747	2016-11	United Kingdom: United Kingdom	aadA1,aph(3'')-Ib,aph(6)-Id,blaEC,dfrA1,sat2,sul2,tet(A)	PDS000035344.47
SRR7277751	2015-06	United Kingdom: United Kingdom	aadA1,aph(3'')-Ib,aph(6)-Id,blaEC,dfrA1,sat2,sul2,tet(A)	PDS000035344.47
SRR7283679	2017-09	United Kingdom: United Kingdom	aadA1,aph(3'')-Ib,aph(6)-Id,blaEC,dfrA1,sat2,sul2,tet(A)	PDS000035344.47
SRR7283768	2017-09	United Kingdom: United Kingdom	aadA1,blaEC,blaTEM-1,dfrA1,erm(B),mph(A),sat2,sul2,tet(B)	PDS000035344.47
SRR7283797	2017-07	United Kingdom: United Kingdom	aadA1,blaCTX-M-15,blaEC,blaTEM-1,dfrA1,sat2	PDS000035344.47
SRR7283810	2017-12	United Kingdom: United Kingdom	aadA1,blaEC,blaTEM-1,dfrA1,erm(B),mph(A),sat2,sul2,tet(B)	PDS000035344.47
SRR7285416	2018-05	United Kingdom: United Kingdom	aadA1,blaEC,blaTEM-1,dfrA1,erm(B),mph(A),sat2,sul2,tet(B)	PDS000035344.47
SRR7285491	2017-08	United Kingdom: United Kingdom	aadA1,aph(3'')-Ib,aph(6)-Id,blaCTX-M-15,blaEC,dfrA1,qnrS1,sat2,sul2,tet(A)	PDS000035344.47
SRR7285495	2016-10	United Kingdom: United Kingdom	aadA1,aph(3'')-Ib,aph(6)-Id,blaEC,dfrA1,sat2,sul2	PDS000035344.47
SRR7285567	2017-08	United Kingdom: United Kingdom	aadA1,blaEC,blaTEM-1,dfrA1,erm(B),mph(A),sat2,sul2,tet(B)	PDS000035344.47
SRR7286453	2016-07	United Kingdom: United Kingdom	aadA1,aph(3'')-Ib,aph(6)-Id,blaEC,dfrA1,sat2,sul2,tet(A)	PDS000035344.47
SRR7286518	2017-10	United Kingdom: United Kingdom	aadA1,aph(3'')-Ib,aph(6)-Id,blaEC,dfrA1,sat2,sul2,tet(A)	PDS000035344.47
SRR7286519	2017-11	United Kingdom: United Kingdom	aadA1,blaEC,blaTEM-1,dfrA1,erm(B),mph(A),sat2,sul2,tet(B)	PDS000035344.47
SRR7286561	2018-02	United Kingdom: United Kingdom	aadA1,blaEC,blaTEM-1,dfrA1,erm(B),mph(A),sat2,sul2,tet(B)	PDS000035344.47
SRR7290978	2018-01	United Kingdom: United Kingdom	aadA1,blaEC,blaTEM-1,dfrA1,erm(B),mph(A),sat2,sul2,tet(B)	PDS000035344.47
SRR7291471	2017-07	United Kingdom: United Kingdom	aadA1,blaEC,blaTEM-1,dfrA1,erm(B),mph(A),sat2,sul2,tet(B)	PDS000035344.47
SRR7291558	2016-08	United Kingdom: United Kingdom	aadA1,aph(3'')-Ib,aph(6)-Id,blaCTX-M-3,blaEC,dfrA1,sat2,sul2,tet(A)	PDS000035344.47
SRR7291559	2017-05	United Kingdom: United Kingdom	aadA1,blaEC,blaTEM-1,dfrA1,erm(B),mph(A),sat2,sul2,tet(B)	PDS000035344.47
SRR7291621	2017-11	United Kingdom: United Kingdom	aadA1,aph(3'')-Ib,aph(6)-Id,blaCTX-M-15,blaEC,dfrA1,qnrS1,sat2,sul2,tet(A)	PDS000035344.47
SRR7291641	2016-10	United Kingdom: United Kingdom	aadA1,blaEC,blaTEM-1,dfrA1,erm(B),mph(A),sat2,sul2,tet(B)	PDS000035344.47
SRR7358053	2018-05	United Kingdom: United Kingdom	aadA1,aph(3'')-Ib,aph(6)-Id,blaCTX-M-3,blaEC,dfrA1,sat2,sul2,tet(A)	PDS000035344.47
SRR7367224	2017-10	United Kingdom: United Kingdom	aadA1,aph(3'')-Ib,aph(6)-Id,blaCTX-M-15,blaEC,dfrA1,qnrS1,sat2,sul2,tet(A)	PDS000035344.47
SRR7407944	2018-03	United Kingdom: United Kingdom	aadA1,blaEC,blaTEM-1,dfrA1,erm(B),mph(A),sat2,sul2,tet(B)	PDS000035344.47
SRR7407976	2017-08	United Kingdom: United Kingdom	aadA1,aph(3'')-Ib,aph(6)-Id,blaCTX-M-15,blaEC,dfrA1,qnrS1,sat2,sul2,tet(A)	PDS000035344.47
SRR7416057	2018-06	United Kingdom: United Kingdom	aadA1,aph(3'')-Ib,aph(6)-Id,blaEC,dfrA1,sat2,sul2,tet(A)	PDS000035344.47
SRR7457804	2018-06	United Kingdom: United Kingdom	aadA1,blaEC,blaTEM-1,dfrA1,erm(B),mph(A),sat2,sul2,tet(B)	PDS000035344.47
SRR7500940	2018-06	United Kingdom: United Kingdom	aadA1,aph(3'')-Ib,aph(6)-Id,blaEC,dfrA1,sat2,sul2,tet(A)	PDS000035344.47
SRR7588676	2018-07	United Kingdom: United Kingdom	aadA1,aph(3'')-Ib,aph(6)-Id,blaCTX-M-15,blaEC,dfrA1,qnrS1,sat2,sul2,tet(A)	PDS000035344.47
SRR7826937	2018-07	United Kingdom: United Kingdom	aadA1,blaEC,blaTEM-1,dfrA1,erm(B),mph(A),sat2,sul2,tet(B)	PDS000035344.47
SRR7827068	2018-08	United Kingdom: United Kingdom	aadA1,aph(3'')-Ib,aph(6)-Id,blaCTX-M-15,blaEC,dfrA1,qnrS1,sat2,sul2,tet(A)	PDS000035344.47
SRR7836299	2018-08	United Kingdom: United Kingdom	aadA1,blaEC,blaTEM-1,dfrA1,erm(B),mph(A),sat2,sul2,tet(B)	PDS000035344.47
SRR7839300	2018-08	United Kingdom: United Kingdom	aadA1,aph(3'')-Ib,aph(6)-Id,blaEC,dfrA1,sat2,sul2,tet(A)	PDS000035344.47
SRR7842046	2018-07	United Kingdom: United Kingdom	aadA1,aph(3'')-Ib,aph(6)-Id,blaCTX-M-15,blaEC,dfrA1,qnrS1,sat2,sul2,tet(A)	PDS000035344.47
SRR7842104	2018-08	United Kingdom: United Kingdom	aadA1,blaEC,blaTEM-1,dfrA1,erm(B),mph(A),sat2,sul2,tet(B)	PDS000035344.47
SRR7842163	2018-08	United Kingdom: United Kingdom	aadA1,aph(3'')-Ib,aph(6)-Id,blaCTX-M-15,blaEC,dfrA1,qnrS1,sat2,sul2,tet(A)	PDS000035344.47
SRR7850084	2018-07	United Kingdom: United Kingdom	aadA1,aph(3'')-Ib,aph(6)-Id,blaCTX-M-15,blaEC,dfrA1,qnrS1,sat2,sul2,tet(A)	PDS000035344.47
SRR7889989	2018-09	United Kingdom: United Kingdom	aadA1,aph(3'')-Ib,aph(6)-Id,blaEC,dfrA1,sat2,sul2,tet(A)	PDS000035344.47
SRR7895985	2018-09	United Kingdom: United Kingdom	aadA1,aph(3'')-Ib,aph(6)-Id,blaEC,dfrA1,sat2,sul2,tet(A)	PDS000035344.47
SRR7975986	2018-09	United Kingdom: United Kingdom	aadA1,aph(3'')-Ib,aph(6)-Id,blaCTX-M-15,blaEC,dfrA1,qnrS1,sat2,sul2,tet(A)	PDS000035344.47
SRR8086742	2018-10	United Kingdom: United Kingdom	aadA1,blaEC,blaTEM-1,dfrA1,erm(B),mph(A),sat2,sul2,tet(B)	PDS000035344.47
SRR8183299	2018-10	United Kingdom: United Kingdom	aadA1,aph(3'')-Ib,aph(6)-Id,blaCTX-M-15,blaEC,dfrA1,qnrS1,sat2,sul2,tet(A)	PDS000035344.47
SRR8185531	2018-10	United Kingdom: United Kingdom	aadA1,blaEC,blaTEM-1,dfrA1,erm(B),mph(A),sat2,sul2,tet(B)	PDS000035344.47
SRR8204018	2018-10	United Kingdom: United Kingdom	aadA1,aph(3'')-Ib,aph(6)-Id,blaCTX-M-15,blaEC,dfrA1,qnrS1,sat2,sul2,tet(A)	PDS000035344.47
SRR8281106	2018-11	United Kingdom: United Kingdom	aadA1,blaEC,blaTEM-1,dfrA1,erm(B),mph(A),sat2,sul2,tet(B)	PDS000035344.47
SRR8366129	2018-12	United Kingdom: United Kingdom	aadA1,aph(3'')-Ib,aph(6)-Id,blaCTX-M-15,blaEC,dfrA1,qnrS1,sat2,sul2,tet(A)	PDS000035344.47
SRR8375179	2018-12	United Kingdom: United Kingdom	aadA1,blaEC,blaTEM-1,dfrA1,erm(B),mph(A),sat2,sul2,tet(B)	PDS000035344.47
SRR8377828	2018-12	United Kingdom: United Kingdom	aadA1,blaEC,blaTEM-1,dfrA1,erm(B),mph(A),sat2,sul2,tet(B)	PDS000035344.47
SRR8380044	2018-12	United Kingdom: United Kingdom	aadA1,blaEC,blaTEM-1,dfrA1,erm(B),mph(A),sat2,sul2,tet(B)	PDS000035344.47
SRR8426575	2018-12	United Kingdom: United Kingdom	aadA1,blaEC,blaTEM-1,dfrA1,erm(B),mph(A),sat2,sul2,tet(B)	PDS000035344.47
SRR8540689	2019-01	United Kingdom: United Kingdom	aadA1,blaEC,blaTEM-1,dfrA1,erm(B),mph(A),sat2,sul2,tet(B)	PDS000035344.47
SRR8591908	2019-02	United Kingdom: United Kingdom	aadA1,aph(3'')-Ib,aph(6)-Id,blaCTX-M-15,blaEC,dfrA1,qnrS1,sat2,sul2,tet(A)	PDS000035344.47
SRR7885924	2016	Australia	aadA1,aph(3'')-Ib,aph(6)-Id,blaCTX-M-3,blaEC,dfrA1,sat2,sul2,tet(A)	PDS000035344.47
SRR7886219	2017	Australia	aadA1,aph(3'')-Ib,aph(6)-Id,blaCTX-M-3,blaEC,dfrA1,sat2,sul2,tet(A)	PDS000035344.47
SRR7886299	2018	Australia	aadA1,aph(3'')-Ib,aph(6)-Id,blaCTX-M-3,blaEC,dfrA1,sat2,sul2,tet(A)	PDS000035344.47
SRR3530773	2015-12	United Kingdom: None	aadA1,aadA5,aph(3'')-Ib,aph(6)-Id,blaCTX-M-27,blaEC,blaTEM-1,dfrA1,dfrA17,erm(B),mph(A),qacEdelta1,sat1,sul1,sul2,tet(A)	PDS000035344.47
SRR3531782	2015-11	United Kingdom: None	aadA1,aadA5,aph(3'')-Ib,aph(6)-Id,blaCTX-M-27,blaEC,blaTEM-1,dfrA1,dfrA17,erm(B),mph(A),qacEdelta1,sat1,sul1,sul2,tet(A)	PDS000035344.47
SRR3531866	2015-12	United Kingdom: None	aadA1,aph(3'')-Ib,aph(6)-Id,blaEC,blaTEM-1,dfrA1,erm(B),mph(A),sat1,sul2,tet(A),tet(B)	PDS000035344.47
SRR3531903	2015-12	United Kingdom: None	aadA1,aadA5,aph(3'')-Ib,aph(6)-Id,blaCTX-M-27,blaEC,blaTEM-1,dfrA1,dfrA17,erm(B),mph(A),qacEdelta1,sat1,sul1,sul2,tet(A)	PDS000035344.47
SRR3531909	2015-12	United Kingdom: None	aadA1,aph(3'')-Ib,aph(6)-Id,blaEC,blaTEM-1,dfrA1,erm(B),mph(A),sat1,sul2,tet(A),tet(B)	PDS000035344.47
SRR3531022	2015-11	United Kingdom: None	aadA1,aadA5,aph(3'')-Ib,aph(6)-Id,blaCTX-M-27,blaEC,blaTEM-1,dfrA1,dfrA17,erm(B),mph(A),qacEdelta1,sat1,sul1,sul2,tet(A)	PDS000035344.47
SRR4195720	2014-12	United Kingdom: London	aadA1,aadA5,aph(3'')-Ib,aph(6)-Id,blaCTX-M-27,blaEC,blaTEM-1,dfrA1,dfrA17,erm(B),mph(A),qacEdelta1,sat1,sul1,sul2,tet(A)	PDS000035344.47
SRR4195740	2016-01	United Kingdom: North of England	aadA1,aph(3'')-Ib,aph(6)-Id,blaEC,blaTEM-1,dfrA1,erm(B),mph(A),sat1,sul2,tet(A),tet(B)	PDS000035344.47
SRR4786326	2015-11	United Kingdom: United Kingdom	aadA1,aadA5,aph(3'')-Ib,aph(6)-Id,blaCTX-M-27,blaEC,blaTEM-1,dfrA1,dfrA17,erm(B),mph(A),qacEdelta1,sat1,sul1,sul2,tet(A)	PDS000035344.47
SRR4787741	2016-08	United Kingdom: United Kingdom	aadA1,aph(3'')-Ib,aph(6)-Id,blaCTX-M-15,blaEC,blaTEM-1,dfrA1,sat1,sul2,tet(A)	PDS000035344.47
SRR4787080	2016-08	United Kingdom: United Kingdom	aadA1,aph(3'')-Ib,aph(6)-Id,blaCTX-M-15,blaEC,blaTEM-1,dfrA1,sat1,sul2,tet(A)	PDS000035344.47
SRR4787185	2015-10	United Kingdom: United Kingdom	aadA1,aph(3'')-Ib,aph(6)-Id,blaCTX-M-15,blaEC,blaTEM-1,dfrA1,sat1,sul2,tet(A)	PDS000035344.47
SRR4788088	2016-07	United Kingdom: United Kingdom	aadA1,aph(3'')-Ib,aph(6)-Id,blaEC,blaTEM-1,dfrA1,erm(B),mph(A),sat1,sul2,tet(A),tet(B)	PDS000035344.47
SRR4788177	2016-10	United Kingdom: United Kingdom	aadA1,aph(3'')-Ib,aph(6)-Id,blaCTX-M-15,blaEC,blaTEM-1,dfrA1,sat1,sul2,tet(A)	PDS000035344.47
SRR4788366	2016-10	United Kingdom: United Kingdom	aadA1,aph(3'')-Ib,aph(6)-Id,blaCTX-M-15,blaEC,blaTEM-1,dfrA1,sat1,sul2,tet(A)	PDS000035344.47
SRR4897050	2016-09	United Kingdom: United Kingdom	aadA1,aph(3'')-Ib,aph(6)-Id,blaCTX-M-15,blaEC,blaTEM-1,dfrA1,sat1,sul2,tet(A)	PDS000035344.47
SRR4897613	2016-08	United Kingdom: United Kingdom	aadA1,aph(3'')-Ib,aph(6)-Id,blaCTX-M-15,blaEC,blaTEM-1,dfrA1,sat1,sul2,tet(A)	PDS000035344.47
SRR5006242	2016-08	United Kingdom: United Kingdom	aadA1,aph(3'')-Ib,aph(6)-Id,blaCTX-M-15,blaEC,blaTEM-1,dfrA1,sat1,sul2,tet(A)	PDS000035344.47
SRR5006429	2016-08	United Kingdom: United Kingdom	aadA1,aph(3'')-Ib,aph(6)-Id,blaCTX-M-15,blaEC,blaTEM-1,dfrA1,sat1,sul2,tet(A)	PDS000035344.47
SRR5005556	2016-08	United Kingdom: United Kingdom	aadA1,aph(3'')-Ib,aph(6)-Id,blaCTX-M-15,blaEC,blaTEM-1,dfrA1,sat1,sul2,tet(A)	PDS000035344.47
SRR5024446	2016-08	United Kingdom: United Kingdom	aadA1,aph(3'')-Ib,aph(6)-Id,blaCTX-M-15,blaEC,blaTEM-1,dfrA1,sat1,sul2,tet(A)	PDS000035344.47
SRR7179962	2018-04	United Kingdom: United Kingdom	aac(3)-IId,aadA1,aph(3'')-Ib,aph(6)-Id,blaCTX-M-15,blaEC,blaTEM-1,dfrA1,sat2,sul2,tet(A)	PDS000035344.47
SRR7186963	2016-07	United Kingdom: United Kingdom	aadA1,aph(3'')-Ib,aph(6)-Id,blaCTX-M-15,blaEC,blaTEM-1,dfrA1,sat2,sul2,tet(A)	PDS000035344.47
SRR7215957	2016-08	United Kingdom: United Kingdom	aadA1,aph(3'')-Ib,aph(6)-Id,blaCTX-M-15,blaEC,blaTEM-1,dfrA1,sat2,sul2,tet(A)	PDS000035344.47
SRR7251047	2016-08	United Kingdom: United Kingdom	aadA1,aph(3'')-Ib,aph(6)-Id,blaCTX-M-15,blaEC,blaTEM-1,dfrA1,sat2,sul2,tet(A)	PDS000035344.47
SRR7256980	2018-01	United Kingdom: United Kingdom	aac(3)-IId,aadA1,aph(3'')-Ib,aph(6)-Id,blaCTX-M-15,blaEC,blaTEM-1,dfrA1,sat2,sul2,tet(A)	PDS000035344.47
SRR7277794	2017-09	United Kingdom: United Kingdom	aadA1,aph(3'')-Ib,aph(6)-Id,blaEC,dfrA1,dfrA5,mph(A),qacEdelta1,sat2,sul1,sul2,tet(A)	PDS000035344.47
SRR7286681	2017-11	United Kingdom: United Kingdom	aadA1,aph(3'')-Ib,aph(6)-Id,blaCTX-M-3,blaEC,dfrA1,sat2,sul2,tet(A)	PDS000035344.47
SRR7290895	2017-07	United Kingdom: United Kingdom	aadA1,aph(3'')-Ib,aph(6)-Id,blaCTX-M-15,blaEC,blaTEM-1,dfrA1,sat2,sul2,tet(A)	PDS000035344.47
SRR7291832	2016-08	United Kingdom: United Kingdom	aadA1,aph(3'')-Ib,aph(6)-Id,blaCTX-M-15,blaEC,blaTEM-1,dfrA1,sat2,sul2,tet(A)	PDS000035344.47
SRR7358024	2017-07	United Kingdom: United Kingdom	aadA1,aph(3'')-Ib,aph(6)-Id,blaCTX-M-15,blaEC,blaTEM-1,dfrA1,sat2,sul2,tet(A)	PDS000035344.47
SRR7527637	2018-07	United Kingdom: United Kingdom	aadA1,aph(3'')-Ib,aph(6)-Id,blaCTX-M-15,blaEC,blaTEM-1,dfrA1,sat2,sul2,tet(A)	PDS000035344.47
SRR7588729	2018-07	United Kingdom: United Kingdom	aadA1,aph(3'')-Ib,aph(6)-Id,blaCTX-M-15,blaEC,dfrA1,qnrS1,sat2,sul2,tet(A)	PDS000035344.47
SRR7826943	2018-08	United Kingdom: United Kingdom	aadA1,aph(3'')-Ib,aph(6)-Id,blaCTX-M-15,blaEC,dfrA1,qnrS1,sat2,sul2,tet(A)	PDS000035344.47
SRR7826987	2018-09	United Kingdom: United Kingdom	aac(3)-IId,aadA1,aph(3'')-Ib,aph(6)-Id,blaEC,blaTEM-1,dfrA1,sat2,sul2,tet(A)	PDS000035344.47
SRR7832324	2018-09	United Kingdom: United Kingdom	aac(3)-IId,aadA1,aph(3'')-Ib,aph(6)-Id,blaCTX-M-15,blaEC,blaTEM-1,dfrA1,sat2,sul2,tet(A)	PDS000035344.47
SRR7837804	2018-07	United Kingdom: United Kingdom	aadA1,aph(3'')-Ib,aph(6)-Id,blaCTX-M-15,blaEC,dfrA1,qnrS1,sat2,sul2,tet(A)	PDS000035344.47
SRR7842140	2018-09	United Kingdom: United Kingdom	aac(3)-IId,aadA1,aph(3'')-Ib,aph(6)-Id,blaCTX-M-15,blaEC,blaTEM-1,dfrA1,sat2,sul2,tet(A)	PDS000035344.47
SRR7850006	2018-07	United Kingdom: United Kingdom	aadA1,aph(3'')-Ib,aph(6)-Id,blaCTX-M-15,blaEC,dfrA1,qnrS1,sat2,sul2,tet(A)	PDS000035344.47
SRR7850085	2018-09	United Kingdom: United Kingdom	aadA1,aadA5,aph(3'')-Ib,aph(6)-Id,blaCTX-M-15,blaEC,dfrA1,dfrA17,mph(A),qacEdelta1,sat2,sul1,sul2,tet(A)	PDS000035344.47
SRR7850092	2018-08	United Kingdom: United Kingdom	aac(3)-IId,aadA1,aph(3'')-Ib,aph(6)-Id,blaCTX-M-15,blaEC,blaTEM-1,dfrA1,sat2,sul2,tet(A)	PDS000035344.47
SRR7850181	2018-08	United Kingdom: United Kingdom	aadA1,aph(3'')-Ib,aph(6)-Id,blaCTX-M-15,blaEC,dfrA1,qnrS1,sat2,sul2,tet(A)	PDS000035344.47
SRR7850279	2018-08	United Kingdom: United Kingdom	aadA1,aph(3'')-Ib,aph(6)-Id,blaCTX-M-15,blaEC,dfrA1,qnrS1,sat2,sul2,tet(A)	PDS000035344.47
SRR7866118	2018-09	United Kingdom: United Kingdom	aac(3)-IId,aadA1,aph(3'')-Ib,aph(6)-Id,blaCTX-M-15,blaEC,blaTEM-1,dfrA1,sat2,sul2,tet(A)	PDS000035344.47
SRR7890113	2018-09	United Kingdom: United Kingdom	aadA1,aph(3'')-Ib,aph(6)-Id,blaCTX-M-3,blaEC,dfrA1,sat2,sul2,tet(A)	PDS000035344.47
SRR7895991	2018-09	United Kingdom: United Kingdom	aac(3)-IId,aadA1,aph(3'')-Ib,aph(6)-Id,blaCTX-M-15,blaEC,blaTEM-1,dfrA1,sat2,sul2,tet(A)	PDS000035344.47
SRR7974365	2018-09	United Kingdom: United Kingdom	aac(3)-IId,aadA1,aph(3'')-Ib,aph(6)-Id,blaCTX-M-15,blaEC,blaTEM-1,dfrA1,sat2,sul2,tet(A)	PDS000035344.47
SRR7975972	2018-09	United Kingdom: United Kingdom	aadA1,aph(3'')-Ib,aph(6)-Id,blaCTX-M-3,blaEC,dfrA1,sat2,sul2,tet(A)	PDS000035344.47
SRR8097465	2018-10	United Kingdom: United Kingdom	aadA1,aph(3'')-Ib,aph(6)-Id,blaCTX-M-3,blaEC,dfrA1,sat2,sul2,tet(A)	PDS000035344.47
SRR8148972	2018-10	United Kingdom: United Kingdom	aadA1,aph(3'')-Ib,aph(6)-Id,blaCTX-M-3,blaEC,dfrA1,sat2,sul2,tet(A)	PDS000035344.47
SRR8268970	2018-11	United Kingdom: United Kingdom	aadA1,aph(3'')-Ib,aph(6)-Id,blaCTX-M-15,blaEC,dfrA1,qnrS1,sat2,sul2,tet(A)	PDS000035344.47
SRR8299407	2018-11	United Kingdom: United Kingdom	aadA1,aph(3'')-Ib,aph(6)-Id,blaCTX-M-15,blaEC,dfrA1,qnrS1,sat2,sul2,tet(A)	PDS000035344.47
SRR8325463	2018-12	United Kingdom: United Kingdom	aadA1,aph(3'')-Ib,aph(6)-Id,blaCTX-M-15,blaEC,dfrA1,qnrS1,sat2,sul2,tet(A)	PDS000035344.47
SRR8325546	2018-12	United Kingdom: United Kingdom	aadA1,aph(3'')-Ib,aph(6)-Id,blaCTX-M-15,blaEC,dfrA1,qnrS1,sat2,sul2,tet(A)	PDS000035344.47
SRR8364206	2018-12	United Kingdom: United Kingdom	aadA1,aph(3'')-Ib,aph(6)-Id,blaCTX-M-15,blaEC,dfrA1,qnrS1,sat2,sul2,tet(A)	PDS000035344.47
SRR8427203	2018-12	United Kingdom: United Kingdom	aadA1,aph(3'')-Ib,aph(6)-Id,blaCTX-M-3,blaEC,dfrA1,sat2,sul2,tet(A)	PDS000035344.47
SRR7367373	2017-11	United Kingdom: United Kingdom	aadA1,aph(3'')-Ib,aph(6)-Id,blaCTX-M-14,blaEC,dfrA1,sat2,sul2,tet(A)	PDS000035344.47
SRR8858227	2016-07-13	Israel	aadA1,blaEC,blaTEM-1,dfrA1,mph(A),sat2	PDS000036978.7
SRR8858232	2014-05-26	Israel	aadA1,blaEC,blaTEM,blaTEM-1,dfrA1,mph(A),sat2	PDS000036978.7
SRR8858230	2014-01-13	Israel	aadA1,aph(3'')-Ib,aph(6)-Id,blaEC,blaTEM,blaTEM-1,dfrA1,mph(A),sat2,sul2	PDS000036978.7
SRR8858228	2016-06-02	Israel	aadA1,blaEC,blaTEM-1,dfrA1,mph(A),sat2	PDS000036978.7
SRR8858229	2014-01-21	Israel	aadA1,aph(3'')-Ib,aph(6)-Id,blaEC,blaTEM,blaTEM-1,dfrA1,mph(A),sat2,sul2	PDS000036978.7
SRR8858233	2016-04	Israel	aadA1,blaEC,blaTEM-1,dfrA1,mph(A),sat2	PDS000036978.7
SRR8858235	2016-06	Israel	aadA1,blaEC,blaTEM-1,dfrA1,mph(A),sat2	PDS000036978.7
SRR8858236	2016-04-20	Israel	aadA1,blaEC,blaTEM-1,dfrA1,mph(A),sat2	PDS000036978.7
SRR8858237	2016-12-21	Israel	aadA1,blaEC,blaTEM-1,dfrA1,mph(A),sat2	PDS000036978.7
SRR8858238	2016-09-05	Israel	aadA1,blaEC,blaTEM-1,dfrA1,mph(A),sat2	PDS000036978.7
SRR7172288	2016-10	United Kingdom: United Kingdom	aadA1,blaEC,dfrA1,sat2	PDS000036978.7
SRR7179951	2017-02	United Kingdom: United Kingdom	aadA1,blaEC,dfrA1,sat2	PDS000036978.7
SRR7187008	2016-11	United Kingdom: United Kingdom	aadA1,blaEC,dfrA1,sat2	PDS000036978.7
SRR7191536	2016-10	United Kingdom: United Kingdom	aadA1,blaEC,dfrA1,sat2	PDS000036978.7
SRR7191543	2017-02	United Kingdom: United Kingdom	aadA1,blaEC,dfrA1,sat2	PDS000036978.7
SRR7191648	2016-08	United Kingdom: United Kingdom	aadA1,blaEC,dfrA1,sat2	PDS000036978.7
SRR7204431	2017-02	United Kingdom: United Kingdom	aadA1,blaEC,dfrA1,sat2	PDS000036978.7
SRR7209028	2017-01	United Kingdom: United Kingdom	aadA1,blaEC,dfrA1,sat2	PDS000036978.7
SRR7251035	2016-12	United Kingdom: United Kingdom	aadA1,blaEC,dfrA1,sat2	PDS000036978.7
SRR7286579	2017-11	United Kingdom: United Kingdom	aadA1,blaEC,dfrA1,sat2	PDS000036978.7
SRR7292623	2017-01	United Kingdom: United Kingdom	aadA1,blaEC,dfrA1,sat2	PDS000036978.7
SRR7401729	2017-09	United Kingdom: United Kingdom	aadA1,blaEC,dfrA1,sat2	PDS000036978.7
SRR7179857	2017-02	United Kingdom: United Kingdom	aadA1,blaEC,blaTEM-1,dfrA1,sat2	PDS000036978.7
SRR7184373	2017-01	United Kingdom: United Kingdom	aadA1,blaEC,blaTEM-1,dfrA1,sat2	PDS000036978.7
SRR7257087	2017-03	United Kingdom: United Kingdom	aadA1,blaEC,dfrA1,sat2	PDS000036978.7
SRR7286570	2017-01	United Kingdom: United Kingdom	aadA1,blaEC,blaTEM-1,dfrA1,sat2	PDS000036978.7
SRR5122713		USA	aadA1,blaEC,dfrA1,sat1	PDS000036978.7
SRR6945080		USA	aadA1,blaEC,dfrA1,sat2	PDS000036978.7
SRR7620671		USA	aadA1,blaEC,blaTEM-1,dfrA1,sat2	PDS000036978.7
SRR7620675		USA	aadA1,blaEC,blaTEM-1,dfrA1,sat2	PDS000036978.7
SRR7620676		USA	aadA1,blaEC,blaTEM-1,dfrA1,sat2	PDS000036978.7
SRR8275079		USA	aadA1,blaEC,dfrA1,sat2	PDS000036978.7
SRR8401120		USA	aadA1,blaEC,dfrA1,sat2	PDS000036978.7
SRR4787841	2016-09	United Kingdom: United Kingdom	aadA1,blaEC,blaTEM-1,dfrA1,sat1	PDS000036978.7
SRR4788085	2016-09	United Kingdom: United Kingdom	aadA1,blaEC,dfrA1,sat1	PDS000036978.7
SRR4897262	2016-09	United Kingdom: United Kingdom	aadA1,blaEC,dfrA1,sat1	PDS000036978.7
SRR4897270	2016-09	United Kingdom: United Kingdom	aadA1,blaEC,blaTEM-1,dfrA1,sat1	PDS000036978.7
SRR4897447	2016-09	United Kingdom: United Kingdom	aadA1,blaEC,dfrA1,sat1	PDS000036978.7
SRR5005288	2016-09	United Kingdom: United Kingdom	aadA1,blaEC,dfrA1,sat1	PDS000036978.7
SRR7187890	2017-07	United Kingdom: United Kingdom	aadA1,blaEC,dfrA1,sat2	PDS000036978.7
SRR7187893	2017-11	United Kingdom: United Kingdom	aadA1,blaEC,dfrA1,sat2	PDS000036978.7
SRR7221239	2017-12	United Kingdom: United Kingdom	aadA1,blaEC,dfrA1,sat2	PDS000036978.7
SRR7230293	2017-10	United Kingdom: United Kingdom	aadA1,blaEC,dfrA1,sat2	PDS000036978.7
SRR7230315	2017-10	United Kingdom: United Kingdom	aadA1,blaEC,dfrA1,sat2	PDS000036978.7
SRR7230373	2017-10	United Kingdom: United Kingdom	aadA1,blaEC,dfrA1,sat2	PDS000036978.7
SRR7236431	2017-07	United Kingdom: United Kingdom	aadA1,blaEC,dfrA1,sat2	PDS000036978.7
SRR7244358	2017-11	United Kingdom: United Kingdom	aadA1,blaEC,dfrA1,sat2	PDS000036978.7
SRR7249748	2017-09	United Kingdom: United Kingdom	aadA1,blaEC,dfrA1,sat2	PDS000036978.7
SRR7251039	2017-12	United Kingdom: United Kingdom	aadA1,blaEC,dfrA1,sat2	PDS000036978.7
SRR7256977	2017-11	United Kingdom: United Kingdom	aadA1,blaEC,dfrA1,sat2	PDS000036978.7
SRR7276912	2016-12	United Kingdom: United Kingdom	aadA1,blaEC,dfrA1,sat2	PDS000036978.7
SRR7277880	2017-09	United Kingdom: United Kingdom	aadA1,blaEC,dfrA1,sat2	PDS000036978.7
SRR7283733	2017-09	United Kingdom: United Kingdom	aadA1,blaEC,dfrA1,sat2	PDS000036978.7
SRR7285446	2017-09	United Kingdom: United Kingdom	aadA1,blaEC,dfrA1,sat2	PDS000036978.7
SRR7286640	2017-10	United Kingdom: United Kingdom	aadA1,blaEC,dfrA1,sat2	PDS000036978.7
SRR7286677	2016-08	United Kingdom: United Kingdom	aadA1,blaEC,dfrA1,sat2	PDS000036978.7
SRR7290993	2017-05	United Kingdom: United Kingdom	aadA1,blaEC,dfrA1,sat2	PDS000036978.7
SRR7291633	2017-07	United Kingdom: United Kingdom	aadA1,blaEC,dfrA1,sat2	PDS000036978.7
SRR7367415	2016-11	United Kingdom: United Kingdom	aadA1,blaEC,dfrA1,sat2	PDS000036978.7
SRR7889990	2018-09	United Kingdom: United Kingdom	aadA1,blaEC,dfrA1,sat2	PDS000036978.7
SRR7885952	2016	Australia	aadA1,blaEC,dfrA1,sat2	PDS000036978.7
SRR7886306	2016	Australia	aadA1,blaEC,dfrA1,sat2	PDS000036978.7
SRR4181344	2015-07	United Kingdom: Midlands and East of England	aadA1,blaEC,dfrA1,sat1	PDS000036978.7
SRR4788232	2016-08	United Kingdom: United Kingdom	aadA1,blaEC,dfrA1,sat1	PDS000036978.7
SRR4787844	2016-10	United Kingdom: United Kingdom	aadA1,blaEC,dfrA1,sat1	PDS000036978.7
SRR4787849	2016-10	United Kingdom: United Kingdom	aadA1,blaEC,dfrA1,sat1	PDS000036978.7
SRR4897093	2016-10	United Kingdom: United Kingdom	aadA1,blaEC,dfrA1,sat1	PDS000036978.7
SRR5005423	2016-08	United Kingdom: United Kingdom	aadA1,blaEC,dfrA1,sat1	PDS000036978.7
SRR5006329	2016-08	United Kingdom: United Kingdom	aadA1,blaEC,dfrA1,sat1	PDS000036978.7
SRR5005355	2016-10	United Kingdom: United Kingdom	aadA1,blaEC,dfrA1,sat1	PDS000036978.7
SRR5024162	2016-09	United Kingdom: United Kingdom	aadA1,blaEC,dfrA1,sat1	PDS000036978.7
SRR5024178	2016-10	United Kingdom: United Kingdom	aadA1,blaEC,dfrA1,sat1	PDS000036978.7
SRR5034519	2014-03	United Kingdom: United Kingdom	aadA1,blaEC,blaTEM-1,dfrA1,sat1	PDS000036978.7
SRR5034522	2014-03	United Kingdom: United Kingdom	aadA1,blaEC,dfrA1,sat1	PDS000036978.7
SRR5034525	2014-03	United Kingdom: United Kingdom	aadA1,aph(6)-I,blaEC,blaTEM-1,dfrA1,dfrA14,sat1,sul2	PDS000036978.7
SRR5034533	2014-04	United Kingdom: United Kingdom	aadA1,aph(3'')-Ib,aph(6)-I,blaEC,blaTEM-1,dfrA1,sat1,sul2	PDS000036978.7
SRR5034576	2014-03	United Kingdom: United Kingdom	aadA1,aph(3'')-Ib,aph(6)-I,blaEC,blaTEM-1,dfrA1,sat1,sul2	PDS000036978.7
SRR5034579	2014-03	United Kingdom: United Kingdom	aadA1,blaEC,blaTEM-1,dfrA1,sat1	PDS000036978.7
SRR5034581	2014-03	United Kingdom: United Kingdom	aadA1,aph(3'')-Ib,aph(6)-I,blaEC,blaTEM-1,dfrA1,sat1,sul2	PDS000036978.7
SRR5034583	2014-04	United Kingdom: United Kingdom	aadA1,blaEC,dfrA1,sat1	PDS000036978.7
SRR5034585	2014-03	United Kingdom: United Kingdom	aadA1,blaEC,blaTEM-1,dfrA1,sat1	PDS000036978.7
SRR5034587	2014-03	United Kingdom: United Kingdom	aadA1,blaEC,blaTEM-1,dfrA1,sat1	PDS000036978.7
SRR5034588	2014-02	United Kingdom: United Kingdom	aadA1,blaEC,dfrA1,sat1	PDS000036978.7
SRR5034589	2014-03	United Kingdom: United Kingdom	aadA1,blaEC,dfrA1,sat1	PDS000036978.7
SRR5034590	2014-03	United Kingdom: United Kingdom	aadA1,blaEC,blaTEM-1,dfrA1,sat1	PDS000036978.7
SRR5034592	2014-03	United Kingdom: United Kingdom	aadA1,blaEC,dfrA1,sat1	PDS000036978.7
SRR5034594	2014-03	United Kingdom: United Kingdom	aadA1,blaEC,dfrA1,sat1	PDS000036978.7
SRR5034600	2014-03	United Kingdom: United Kingdom	aadA1,aph(3'')-Ib,aph(6)-I,blaEC,blaTEM-1,dfrA1,sat1,sul2	PDS000036978.7
SRR5034601	2014-04	United Kingdom: United Kingdom	aadA1,aph(3'')-Ib,aph(6)-I,blaEC,blaTEM-1,dfrA1,sat1,sul2	PDS000036978.7
SRR5034602	2014-03	United Kingdom: United Kingdom	aadA1,blaEC,dfrA1,sat1	PDS000036978.7
SRR7172426	2016-09	United Kingdom: United Kingdom	aadA1,blaEC,dfrA1,sat2	PDS000036978.7
SRR7179825	2016-12	United Kingdom: United Kingdom	aadA1,blaEC,dfrA1,sat2	PDS000036978.7
SRR7179905	2017-07	United Kingdom: United Kingdom	aadA1,blaEC,dfrA1,sat2	PDS000036978.7
SRR7184228	2017-06	United Kingdom: United Kingdom	aadA1,blaEC,dfrA1,sat2	PDS000036978.7
SRR7187056	2017-03	United Kingdom: United Kingdom	aadA1,blaEC,blaTEM-1,dfrA1,sat2	PDS000036978.7
SRR7187796	2017-12	United Kingdom: United Kingdom	aadA1,blaEC,dfrA1,sat2	PDS000036978.7
SRR7187847	2017-04	United Kingdom: United Kingdom	aadA1,blaEC,dfrA1,sat2	PDS000036978.7
SRR7187876	2017-11	United Kingdom: United Kingdom	aadA1,blaEC,dfrA1,sat2	PDS000036978.7
SRR7187927	2017-02	United Kingdom: United Kingdom	aadA1,blaEC,blaTEM-1,dfrA1,sat2	PDS000036978.7
SRR7191559	2017-03	United Kingdom: United Kingdom	aadA1,blaEC,dfrA1,sat2	PDS000036978.7
SRR7191703	2016-11	United Kingdom: United Kingdom	aadA1,blaEC,dfrA1,sat2	PDS000036978.7
SRR7215275	2017-07	United Kingdom: United Kingdom	aadA1,blaEC,dfrA1,sat2	PDS000036978.7
SRR7215504	2017-05	United Kingdom: United Kingdom	aadA1,blaEC,dfrA1,sat2	PDS000036978.7
SRR7223037	2017-02	United Kingdom: United Kingdom	aadA1,blaEC,dfrA1,sat2	PDS000036978.7
SRR7223047	2017-02	United Kingdom: United Kingdom	aadA1,blaEC,blaTEM-1,dfrA1,sat2	PDS000036978.7
SRR7223060	2017-02	United Kingdom: United Kingdom	aadA1,blaEC,dfrA1,sat2	PDS000036978.7
SRR7230168	2017-02	United Kingdom: United Kingdom	aadA1,blaEC,dfrA1,sat2	PDS000036978.7
SRR7230238	2017-03	United Kingdom: United Kingdom	aadA1,blaEC,dfrA1,sat2	PDS000036978.7
SRR7230392	2016-10	United Kingdom: United Kingdom	aadA1,blaEC,dfrA1,sat2	PDS000036978.7
SRR7230751	2016-10	United Kingdom: United Kingdom	aadA1,blaEC,dfrA1,sat2	PDS000036978.7
SRR7236622	2017-01	United Kingdom: United Kingdom	aadA1,blaEC,dfrA1,sat2	PDS000036978.7
SRR7251498	2017-11	United Kingdom: United Kingdom	aadA1,blaEC,dfrA1,sat2	PDS000036978.7
SRR7256950	2017-03	United Kingdom: United Kingdom	aadA1,blaEC,dfrA1,sat2	PDS000036978.7
SRR7266795	2017-02	United Kingdom: United Kingdom	aadA1,blaEC,blaTEM-1,dfrA1,sat2	PDS000036978.7
SRR7274819	2017-02	United Kingdom: United Kingdom	aadA1,blaEC,dfrA1,sat2	PDS000036978.7
SRR7277702	2017-03	United Kingdom: United Kingdom	aadA1,blaEC,dfrA1,sat2	PDS000036978.7
SRR7277743	2016-10	United Kingdom: United Kingdom	aadA1,blaEC,dfrA1,sat2	PDS000036978.7
SRR7283720	2016-11	United Kingdom: United Kingdom	aadA1,blaEC,blaTEM-1,dfrA1,sat2	PDS000036978.7
SRR7283743	2017-01	United Kingdom: United Kingdom	aadA1,blaEC,blaTEM-1,dfrA1,sat2	PDS000036978.7
SRR7285539	2017-05	United Kingdom: United Kingdom	aadA1,blaEC,dfrA1,sat2	PDS000036978.7
SRR7285561	2016-12	United Kingdom: United Kingdom	aadA1,blaEC,dfrA1,sat2	PDS000036978.7
SRR7286249	2017-02	United Kingdom: United Kingdom	aadA1,blaEC,dfrA1,sat2	PDS000036978.7
SRR7286454	2017-11	United Kingdom: United Kingdom	aadA1,blaEC,dfrA1,sat2	PDS000036978.7
SRR7286462	2017-01	United Kingdom: United Kingdom	aadA1,blaEC,blaTEM-1,dfrA1,sat2	PDS000036978.7
SRR7286502	2017-01	United Kingdom: United Kingdom	aadA1,blaEC,blaTEM-1,dfrA1,sat2	PDS000036978.7
SRR7286634	2017-11	United Kingdom: United Kingdom	aadA1,blaEC,dfrA1,sat2	PDS000036978.7
SRR7286641	2017-03	United Kingdom: United Kingdom	aadA1,blaEC,blaTEM-1,dfrA1,sat2	PDS000036978.7
SRR7291435	2017-02	United Kingdom: United Kingdom	aadA1,blaEC,blaTEM-1,dfrA1,sat2	PDS000036978.7
SRR7291544	2017-02	United Kingdom: United Kingdom	aadA1,blaEC,dfrA1,sat2	PDS000036978.7
SRR7367421	2017-02	United Kingdom: United Kingdom	aadA1,blaEC,blaTEM-1,dfrA1,sat2	PDS000036978.7
SRR7407965	2017-02	United Kingdom: United Kingdom	aadA1,blaEC,blaTEM-1,dfrA1,sat2	PDS000036978.7
SRR5034517	2014-03	United Kingdom: United Kingdom	aadA1,aph(3'')-Ib,aph(6)-I,blaEC,blaTEM-1,dfrA1,sat1,sul2	PDS000036978.7

## Sheet: Sheet2
Run	SNP cluster	AMR genotypes	Run
SRR8858231	PDS000035344.47	aadA1,blaEC,blaTEM-1,dfrA1,mph(A),sat2	SRR8858231	Israel
SRR8858234	PDS000035344.47	aadA1,blaEC,blaTEM-1,dfrA1,mph(A),sat2	SRR8858234	Israel
SRR7958506	PDS000035344.47	aadA1,blaEC,blaTEM-1,dfrA1,erm(B),mph(A),sat2,sul2,tet(B)	SRR7958506	USA
SRR7187855	PDS000035344.47	aadA1,blaCTX-M-3,blaEC,dfrA1,sat2	SRR7187855	United Kingdom: United Kingdom
SRR7230241	PDS000035344.47	aadA1,blaEC,blaTEM-1,dfrA1,erm(B),mph(A),sat2,sul2,tet(B)	SRR7230241	United Kingdom: United Kingdom
SRR7250981	PDS000035344.47	aadA1,blaEC,blaTEM-1,dfrA1,erm(B),mph(A),sat2,sul2,tet(B)	SRR7250981	United Kingdom: United Kingdom
SRR7866286	PDS000035344.47	aadA1,blaEC,blaTEM-1,dfrA1,erm(B),mph(A),sat2,sul2,tet(B)	SRR7866286	United Kingdom: United Kingdom
SRR8201568	PDS000035344.47	aadA1,aph(3'')-Ib,aph(6)-Id,blaEC,dfrA1,sat2,sul2,tet(A)	SRR8201568	United Kingdom: United Kingdom
SRR7172156	PDS000035344.47	aadA1,aph(3'')-Ib,aph(6)-Id,blaCTX-M-3,blaEC,dfrA1,sat2,sul2,tet(A)	SRR7172156	United Kingdom: United Kingdom
SRR7172280	PDS000035344.47	aadA1,aph(3'')-Ib,aph(6)-Id,blaEC,dfrA1,sat2,sul2,tet(A)	SRR7172280	United Kingdom: United Kingdom
SRR7187874	PDS000035344.47	aadA1,blaEC,blaTEM-1,dfrA1,erm(B),mph(A),sat2,sul2,tet(B)	SRR7187874	United Kingdom: United Kingdom
SRR7221223	PDS000035344.47	aadA1,aph(3'')-Ib,aph(6)-Id,blaEC,dfrA1,sat2,sul2,tet(A)	SRR7221223	United Kingdom: United Kingdom
SRR7221274	PDS000035344.47	aadA1,aph(3'')-Ib,aph(6)-Id,blaCTX-M-15,blaEC,blaTEM-1,dfrA1,sat2,sul2,tet(A)	SRR7221274	United Kingdom: United Kingdom
SRR7236651	PDS000035344.47	aadA1,aph(3'')-Ib,aph(6)-Id,blaCTX-M-15,blaEC,blaTEM-1,dfrA1,sat2,sul2,tet(A)	SRR7236651	United Kingdom: United Kingdom
SRR7283741	PDS000035344.47	aadA1,aph(3'')-Ib,aph(6)-Id,blaCTX-M-15,blaEC,dfrA1,qnrS1,sat2,sul2,tet(A)	SRR7283741	United Kingdom: United Kingdom
SRR7283769	PDS000035344.47	aadA1,aph(3'')-Ib,aph(6)-Id,blaCTX-M-15,blaEC,blaTEM-1,dfrA1,sat2,sul2,tet(A)	SRR7283769	United Kingdom: United Kingdom
SRR7588742	PDS000035344.47	aadA1,aph(3'')-Ib,aph(6)-Id,blaCTX-M-15,blaEC,dfrA1,qnrS1,sat2,sul2,tet(A)	SRR7588742	United Kingdom: United Kingdom
SRR7826909	PDS000035344.47	aadA1,blaEC,blaTEM-1,dfrA1,erm(B),mph(A),sat2,sul2,tet(B)	SRR7826909	United Kingdom: United Kingdom
SRR7826947	PDS000035344.47	aadA1,aph(3'')-Ib,aph(6)-Id,blaCTX-M-15,blaEC,dfrA1,qnrS1,sat2,sul2,tet(A)	SRR7826947	United Kingdom: United Kingdom
SRR7943918	PDS000035344.47	aadA1,aph(3'')-Ib,aph(6)-Id,blaCTX-M-3,blaEC,dfrA1,sat2,sul2,tet(A)	SRR7943918	United Kingdom: United Kingdom
SRR8117832	PDS000035344.47	aadA1,aph(3'')-Ib,aph(6)-Id,blaCTX-M-15,blaEC,dfrA1,qnrS1,sat2,sul2,tet(A)	SRR8117832	United Kingdom: United Kingdom
SRR7895980	PDS000035344.47	aadA1,aph(3'')-Ib,aph(6)-Id,blaCTX-M-3,blaEC,dfrA1,sat2,sul2,tet(A)	SRR7895980	United Kingdom: United Kingdom
SRR7895998	PDS000035344.47	aac(3)-IId,aadA1,aph(3'')-Ib,aph(6)-Id,blaCTX-M-15,blaEC,blaTEM-1,dfrA1,sat2,sul2,tet(A)	SRR7895998	United Kingdom: United Kingdom
SRR5884051	PDS000035344.47	aadA1,blaEC,dfrA1,sat2	SRR5884051	USA
SRR3158637	PDS000035344.47	aph(3'')-Ib,aph(6)-Id,blaCTX-M-3,blaEC,dfrA1,sat1,sul2,tet(A)	SRR3158637	USA
SRR3530564	PDS000035344.47	aadA1,blaEC,dfrA1,sat1	SRR3530564	United Kingdom: None
SRR4184779	PDS000035344.47	aadA1,blaEC,dfrA1,sat1	SRR4184779	United Kingdom: North of England
SRR4195491	PDS000035344.47	aadA1,blaEC,dfrA1,sat1	SRR4195491	United Kingdom: South of England
SRR4195625	PDS000035344.47	aadA1,blaEC,dfrA1,sat1	SRR4195625	United Kingdom: London
SRR4195750	PDS000035344.47	aadA1,blaEC,dfrA1,sat1	SRR4195750	United Kingdom: London
SRR4195771	PDS000035344.47	aadA1,blaEC,dfrA1,sat1	SRR4195771	United Kingdom: London
SRR4786252	PDS000035344.47	aadA1,blaEC,dfrA1,sat1	SRR4786252	United Kingdom: United Kingdom
SRR4897616	PDS000035344.47	aadA1,blaEC,dfrA1,sat1	SRR4897616	United Kingdom: United Kingdom
SRR4897750	PDS000035344.47	aadA1,blaEC,dfrA1,sat1	SRR4897750	United Kingdom: United Kingdom
SRR5017462	PDS000035344.47	aadA1,blaEC,dfrA1,sat1	SRR5017462	United Kingdom: United Kingdom
SRR6880671	PDS000035344.47	blaEC,blaTEM-1,dfrA1,erm(B),mph(A),sat2,sul2,tet(B)	SRR6880671	USA
SRR7792909	PDS000035344.47	aadA1,blaEC,blaTEM-1,dfrA1,erm(B),mph(A),sat2,sul2,tet(B)	SRR7792909	USA
SRR7850060	PDS000035344.47	aadA1,blaEC,dfrA1,sat2	SRR7850060	United Kingdom: United Kingdom
SRR7850142	PDS000035344.47	aadA1,blaEC,dfrA1,sat2	SRR7850142	United Kingdom: United Kingdom
SRR7850180	PDS000035344.47	aadA1,blaEC,dfrA1,sat2	SRR7850180	United Kingdom: United Kingdom
SRR7850188	PDS000035344.47	aadA1,blaEC,dfrA1,sat2	SRR7850188	United Kingdom: United Kingdom
SRR7970928	PDS000035344.47	aadA1,blaEC,blaTEM-1,dfrA1,erm(B),mph(A),sat2,sul2,tet(B)	SRR7970928	USA
SRR8094782	PDS000035344.47	aadA1,blaEC,blaTEM-1,dfrA1,erm(B),mph(A),sat2,sul2,tet(B)	SRR8094782	USA
SRR8171233	PDS000035344.47	aadA1,blaEC,blaTEM-1,dfrA1,erm(B),mph(A),sat2,sul2,tet(B)	SRR8171233	USA
SRR8185918	PDS000035344.47	aadA1,blaEC,blaTEM-1,dfrA1,erm(B),mph(A),sat2,sul2,tet(B)	SRR8185918	USA
SRR8192111	PDS000035344.47	aadA1,blaEC,blaTEM-1,dfrA1,erm(B),mph(A),sat2,sul2,tet(B)	SRR8192111	USA
SRR8192117	PDS000035344.47	aadA1,blaEC,blaTEM-1,dfrA1,erm(B),mph(A),sat2,sul2,tet(B)	SRR8192117	USA
SRR8318574	PDS000035344.47	aadA1,blaEC,blaTEM-1,dfrA1,erm(B),mph(A),sat2,sul2,tet(B)	SRR8318574	USA
SRR8385460	PDS000035344.47	aadA1,blaEC,blaTEM-1,dfrA1,erm(B),mph(A),sat2,sul2,tet(B)	SRR8385460	USA
SRR8513580	PDS000035344.47	aadA1,blaEC,blaTEM-1,dfrA1,erm(B),mph(A),sat2,sul2,tet(B)	SRR8513580	USA
SRR3530437	PDS000035344.47	aadA1,aph(3'')-Ib,aph(6)-Id,blaEC,dfrA1,sat1,sul2,tet(A)	SRR3530437	United Kingdom: None
SRR3530393	PDS000035344.47	aadA1,blaEC,blaTEM-1,dfrA1,erm(B),mph(A),sat1,sul2,tet(B)	SRR3530393	United Kingdom: None
SRR3530398	PDS000035344.47	aadA1,aph(3'')-Ib,aph(6)-Id,blaEC,dfrA1,sat1,tet(A)	SRR3530398	United Kingdom: None
SRR3530422	PDS000035344.47	aadA1,blaEC,blaTEM-1,dfrA1,erm(B),mph(A),sat1,sul2,tet(B)	SRR3530422	United Kingdom: None
SRR3531721	PDS000035344.47	aadA1,blaEC,blaTEM-1,dfrA1,erm(B),mph(A),sat1,sul2,tet(B)	SRR3531721	United Kingdom: None
SRR3531900	PDS000035344.47	aadA1,aph(3'')-Ib,aph(6)-Id,blaEC,dfrA1,sat1,sul2,tet(A)	SRR3531900	United Kingdom: None
SRR3531052	PDS000035344.47	aadA1,aph(3'')-Ib,aph(6)-Id,blaEC,dfrA1,sat1,sul2,tet(A)	SRR3531052	United Kingdom: None
SRR3531087	PDS000035344.47	aadA1,blaEC,blaTEM-1,dfrA1,erm(B),mph(A),sat1,sul2,tet(B)	SRR3531087	United Kingdom: None
SRR3531230	PDS000035344.47	aadA1,aph(3'')-Ib,aph(6)-Id,blaEC,dfrA1,sat1,sul2,tet(A)	SRR3531230	United Kingdom: None
SRR3531447	PDS000035344.47	aadA1,blaCTX-M-3,blaEC,dfrA1,sat1	SRR3531447	United Kingdom: None
SRR4184845	PDS000035344.47	aadA1,aph(3'')-Ib,aph(6)-Id,blaEC,dfrA1,sat1,sul2,tet(A)	SRR4184845	United Kingdom: South of England
SRR4192077	PDS000035344.47	aadA1,blaEC,blaTEM-1,dfrA1,erm(B),mph(A),sat1	SRR4192077	United Kingdom: London
SRR4192129	PDS000035344.47	aadA1,aph(3'')-Ib,aph(6)-Id,blaEC,dfrA1,sat1,sul2,tet(A)	SRR4192129	United Kingdom: London
SRR4195474	PDS000035344.47	aadA1,blaEC,dfrA1,sat1	SRR4195474	United Kingdom: South of England
SRR4195624	PDS000035344.47	aadA1,aph(3'')-Ib,aph(6)-Id,blaEC,dfrA1,sat1,sul2,tet(A)	SRR4195624	United Kingdom: London
SRR4195733	PDS000035344.47	aadA1,aph(3'')-Ib,aph(6)-Id,blaEC,dfrA1,sat1,sul2,tet(A)	SRR4195733	United Kingdom: London
SRR4195745	PDS000035344.47	aadA1,aph(3'')-Ib,aph(6)-Id,blaEC,dfrA1,sat1,sul2,tet(A)	SRR4195745	United Kingdom: London
SRR4195785	PDS000035344.47	blaEC,blaTEM-1,dfrA1,erm(B),mph(A),sat1,sul2,tet(B)	SRR4195785	United Kingdom: London
SRR4195793	PDS000035344.47	aadA1,aph(3'')-Ib,aph(6)-Id,blaEC,dfrA1,sat1,sul2,tet(A)	SRR4195793	United Kingdom: South of England
SRR4788073	PDS000035344.47	aadA1,blaEC,dfrA1,sat1	SRR4788073	United Kingdom: United Kingdom
SRR4787785	PDS000035344.47	aadA1,aph(3'')-Ib,aph(6)-Id,blaEC,blaTEM-1,dfrA1,sat1,sul2,tet(A)	SRR4787785	United Kingdom: United Kingdom
SRR4788145	PDS000035344.47	aadA1,blaEC,dfrA1,sat1	SRR4788145	United Kingdom: United Kingdom
SRR4897297	PDS000035344.47	aadA1,blaEC,dfrA1,sat1	SRR4897297	United Kingdom: United Kingdom
SRR4897301	PDS000035344.47	aadA1,aph(3'')-Ib,aph(6)-Id,blaEC,dfrA1,sat1,sul2,tet(A)	SRR4897301	United Kingdom: United Kingdom
SRR5017544	PDS000035344.47	aadA1,aph(3'')-Ib,aph(6)-Id,blaEC,blaTEM-1,dfrA1,sat1,sul2,tet(A)	SRR5017544	United Kingdom: United Kingdom
SRR5018315	PDS000035344.47	aadA1,blaEC,blaTEM-1,dfrA1,erm(B),mph(A),sat1	SRR5018315	United Kingdom: United Kingdom
SRR5024311	PDS000035344.47	aadA1,aph(3'')-Ib,aph(6)-Id,blaEC,blaTEM-1,dfrA1,sat1,sul2,tet(A)	SRR5024311	United Kingdom: United Kingdom
SRR7172302	PDS000035344.47	aadA1,blaEC,blaTEM-1,dfrA1,erm(B),mph(A),sat2	SRR7172302	United Kingdom: United Kingdom
SRR7179860	PDS000035344.47	aadA1,blaEC,blaTEM-1,dfrA1,erm(B),mph(A),sat2	SRR7179860	United Kingdom: United Kingdom
SRR7186957	PDS000035344.47	aadA1,blaEC,dfrA1,sat2	SRR7186957	United Kingdom: United Kingdom
SRR7191712	PDS000035344.47	aadA1,blaEC,dfrA1,sat2	SRR7191712	United Kingdom: United Kingdom
SRR7221254	PDS000035344.47	aadA1,blaEC,dfrA1,sat2	SRR7221254	United Kingdom: United Kingdom
SRR7230374	PDS000035344.47	aadA1,blaEC,blaTEM-1,dfrA1,erm(B),mph(A),sat2	SRR7230374	United Kingdom: United Kingdom
SRR7285538	PDS000035344.47	aadA1,blaEC,dfrA1,sat2	SRR7285538	United Kingdom: United Kingdom
SRR7407967	PDS000035344.47	aadA1,aph(3'')-Ib,aph(6)-Id,blaEC,dfrA1,sat2,sul2,tet(A)	SRR7407967	United Kingdom: United Kingdom
SRR7786715	PDS000035344.47	aadA1,aph(3'')-Ib,aph(6)-Id,blaCTX-M-15,blaEC,dfrA1,qnrS1,sat2,sul2,tet(A)	SRR7786715	USA
SRR7833078	PDS000035344.47	aadA1,blaEC,dfrA1,sat2	SRR7833078	United Kingdom: United Kingdom
SRR7833096	PDS000035344.47	aadA1,blaEC,dfrA1,sat2	SRR7833096	United Kingdom: United Kingdom
SRR7833840	PDS000035344.47	aadA1,blaEC,dfrA1,sat2	SRR7833840	United Kingdom: United Kingdom
SRR7850131	PDS000035344.47	aadA1,aph(3'')-Ib,aph(6)-Id,blaEC,dfrA1,sat2,sul2,tet(A)	SRR7850131	United Kingdom: United Kingdom
SRR8097439	PDS000035344.47	aadA1,blaEC,dfrA1,sat2,sul2,tet(B)	SRR8097439	United Kingdom: United Kingdom
SRR8171234	PDS000035344.47	aadA1,blaEC,blaTEM-1,dfrA1,dfrA5,erm(B),mph(A),qacEdelta1,sat2,sul1,sul2,tet(B)	SRR8171234	USA
SRR8281095	PDS000035344.47	aadA1,blaCTX-M-15,blaEC,dfrA1,qnrS1,sat2	SRR8281095	United Kingdom: United Kingdom
SRR8281117	PDS000035344.47	aadA1,blaCTX-M-15,blaEC,dfrA1,qnrS1,sat2	SRR8281117	United Kingdom: United Kingdom
SRR8293477	PDS000035344.47	aadA1,blaCTX-M-15,blaEC,dfrA1,qnrS1,sat2	SRR8293477	United Kingdom: United Kingdom
SRR7886009	PDS000035344.47	aadA1,blaEC,blaTEM-1,dfrA1,erm(B),mph(A),sat2,sul2,tet(B)	SRR7886009	Australia
SRR8746516	PDS000035344.47	aadA1,aph(3'')-Ib,aph(6)-Id,blaCTX-M-15,blaEC,dfrA1,qnrS1,sat2,sul2,tet(A)	SRR8746516	United Kingdom: United Kingdom
SRR8737846	PDS000035344.47	aadA1,aph(3'')-Ib,aph(6)-Id,blaCTX-M-15,blaEC,dfrA1,qnrS1,sat2,sul2,tet(A)	SRR8737846	United Kingdom: United Kingdom
SRR2481386	PDS000035344.47	aadA1,aadA5,aph(3'')-Ib,aph(6)-Id,blaEC,blaTEM-1,dfrA1,dfrA17,erm(B),mph(A),qacEdelta1,sat1,sul1,sul2,tet(A)	SRR2481386	USA
SRR2481387	PDS000035344.47	aadA1,aadA5,aph(3'')-Ib,aph(6)-Id,blaEC,blaTEM-1,dfrA1,dfrA17,erm(B),mph(A),qacEdelta1,sat1,sul1,sul2,tet(A)	SRR2481387	USA
SRR3210048	PDS000035344.47	aadA1,aadA5,aph(3'')-Ib,aph(6)-Id,blaEC,blaTEM-1,dfrA1,dfrA17,erm(B),mph(A),qacEdelta1,sat1,sul1,sul2,tet(A)	SRR3210048	USA
SRR3210049	PDS000035344.47	aadA1,aadA5,aph(3'')-Ib,aph(6)-Id,blaEC,blaTEM-1,dfrA1,dfrA17,erm(B),mph(A),qacEdelta1,sat1,sul1,sul2,tet(A)	SRR3210049	USA
SRR3530535	PDS000035344.47	aadA1,aph(3'')-Ib,aph(6)-Id,blaEC,dfrA1,sat1,sul2,tet(A)	SRR3530535	United Kingdom: None
SRR3530537	PDS000035344.47	aadA1,aph(3'')-Ib,aph(6)-Id,blaEC,dfrA1,sat1,sul2,tet(A)	SRR3530537	United Kingdom: None
SRR3530543	PDS000035344.47	aadA1,aph(3'')-Ib,aph(6)-Id,blaEC,dfrA1,sat1,sul2,tet(A)	SRR3530543	United Kingdom: None
SRR3530549	PDS000035344.47	aadA1,aph(3'')-Ib,aph(6)-Id,blaEC,blaTEM-1,dfrA1,erm(B),mph(A),sat1,sul2,tet(A),tet(B)	SRR3530549	United Kingdom: None
SRR3530459	PDS000035344.47	aadA1,aph(3'')-Ib,aph(6)-Id,blaEC,dfrA1,sat1,sul2,tet(A)	SRR3530459	United Kingdom: None
SRR3530522	PDS000035344.47	aadA1,aph(3'')-Ib,aph(6)-Id,blaEC,dfrA1,sat1,sul2,tet(A)	SRR3530522	United Kingdom: None
SRR3530523	PDS000035344.47	aadA1,aph(3'')-Ib,aph(6)-Id,blaEC,dfrA1,sat1,sul2,tet(A)	SRR3530523	United Kingdom: None
SRR3530524	PDS000035344.47	aadA1,aph(3'')-Ib,aph(6)-Id,blaEC,dfrA1,sat1,sul2,tet(A)	SRR3530524	United Kingdom: None
SRR3530302	PDS000035344.47	aadA1,aph(3'')-Ib,aph(6)-Id,blaEC,dfrA1,sat1,sul2,tet(A)	SRR3530302	United Kingdom: None
SRR3530408	PDS000035344.47	aadA1,aph(3'')-Ib,aph(6)-Id,blaEC,dfrA1,sat1,sul2,tet(A)	SRR3530408	United Kingdom: None
SRR3530623	PDS000035344.47	aph(3'')-Ib,aph(6)-Id,blaCTX-M-15,blaEC,blaTEM-1,dfrA1,sat1,sul2,tet(A)	SRR3530623	United Kingdom: None
SRR3530761	PDS000035344.47	aadA1,aadA5,blaCTX-M-27,blaEC,blaTEM-1,dfrA1,dfrA17,erm(B),mph(A),qacEdelta1,sat1,sul1	SRR3530761	United Kingdom: None
SRR3530795	PDS000035344.47	aadA1,aadA5,blaCTX-M-27,blaEC,blaTEM-1,dfrA1,dfrA17,erm(B),mph(A),qacEdelta1,sat1,sul1	SRR3530795	United Kingdom: None
SRR3531497	PDS000035344.47	aadA1,aph(3'')-Ib,aph(6)-Id,blaEC,dfrA1,sat1,sul2,tet(A)	SRR3531497	United Kingdom: None
SRR3531652	PDS000035344.47	aadA1,aph(3'')-Ib,aph(6)-Id,blaCTX-M-3,blaEC,dfrA1,sat1,sul2	SRR3531652	United Kingdom: None
SRR3531887	PDS000035344.47	aadA1,aadA5,blaCTX-M-27,blaEC,blaTEM-1,dfrA1,dfrA17,erm(B),mph(A),qacEdelta1,sat1,sul1	SRR3531887	United Kingdom: None
SRR3531901	PDS000035344.47	aadA1,aph(3'')-Ib,aph(6)-Id,blaEC,dfrA1,sat1,sul2,tet(A)	SRR3531901	United Kingdom: None
SRR3531910	PDS000035344.47	aadA1,aph(3'')-Ib,aph(6)-Id,blaEC,dfrA1,sat1,sul2,tet(A)	SRR3531910	United Kingdom: None
SRR3531913	PDS000035344.47	aadA1,aph(3'')-Ib,aph(6)-Id,blaEC,dfrA1,sat1,sul2,tet(A)	SRR3531913	United Kingdom: None
SRR3531920	PDS000035344.47	aadA1,aph(3'')-Ib,aph(6)-Id,blaCTX-M-3,blaEC,dfrA1,sat1,sul2	SRR3531920	United Kingdom: None
SRR3530846	PDS000035344.47	aadA1,aph(3'')-Ib,aph(6)-Id,blaCTX-M-15,blaEC,blaTEM-1,dfrA1,sat1,sul2,tet(A)	SRR3530846	United Kingdom: None
SRR3530858	PDS000035344.47	aadA1,aph(3'')-Ib,aph(6)-Id,blaCTX-M-15,blaEC,blaTEM-1,dfrA1,sat1,sul2,tet(A)	SRR3530858	United Kingdom: None
SRR3531356	PDS000035344.47	aadA1,aph(3'')-Ib,aph(6)-Id,blaEC,dfrA1,sat1,sul2,tet(A)	SRR3531356	United Kingdom: None
SRR4193518	PDS000035344.47	aadA1,aph(3'')-Ib,aph(6)-Id,blaEC,blaTEM-1,dfrA1,erm(B),mph(A),sat1,sul2,tet(A)	SRR4193518	United Kingdom: London
SRR4194269	PDS000035344.47	aadA1,aph(3'')-Ib,aph(6)-Id,blaEC,dfrA1,sat1,sul2,tet(A)	SRR4194269	United Kingdom: London
SRR4194446	PDS000035344.47	aadA1,aph(3'')-Ib,aph(6)-Id,blaEC,blaTEM-1,dfrA1,sat1,sul2,tet(A)	SRR4194446	United Kingdom: South of England
SRR4195791	PDS000035344.47	aadA1,aph(3'')-Ib,aph(6)-Id,blaEC,dfrA1,sat1,sul2,tet(A)	SRR4195791	United Kingdom: South of England
SRR4192094	PDS000035344.47	aadA1,aph(3'')-Ib,aph(6)-Id,blaEC,dfrA1,sat1,sul2,tet(A)	SRR4192094	United Kingdom: London
SRR4787197	PDS000035344.47	aadA1,aph(3'')-Ib,aph(6)-Id,blaEC,dfrA1,sat1,sul2,tet(A)	SRR4787197	United Kingdom: United Kingdom
SRR4787219	PDS000035344.47	aadA1,aadA5,blaCTX-M-27,blaEC,blaTEM-1,dfrA1,dfrA17,erm(B),mph(A),qacEdelta1,sat1,sul1	SRR4787219	United Kingdom: United Kingdom
SRR4787775	PDS000035344.47	aadA1,aph(3'')-Ib,aph(6)-Id,blaEC,dfrA1,sat1,sul2,tet(A)	SRR4787775	United Kingdom: United Kingdom
SRR4787778	PDS000035344.47	aac(3)-IId,aph(3'')-Ib,aph(6)-Id,blaCTX-M-15,blaEC,blaTEM-1,sul2	SRR4787778	United Kingdom: United Kingdom
SRR4787725	PDS000035344.47	aadA1,blaEC,blaTEM-1,dfrA1,erm(B),mph(A),sat1,sul2,tet(B)	SRR4787725	United Kingdom: United Kingdom
SRR4787828	PDS000035344.47	aadA1,aph(3'')-Ib,aph(6)-Id,blaEC,dfrA1,sat1,sul2,tet(A)	SRR4787828	United Kingdom: United Kingdom
SRR4788159	PDS000035344.47	aadA1,aph(3'')-Ib,aph(6)-Id,blaEC,dfrA1,sat1,sul2,tet(A)	SRR4788159	United Kingdom: United Kingdom
SRR4788206	PDS000035344.47	aadA1,aph(3'')-Ib,aph(6)-Id,blaEC,dfrA1,sat1,sul2,tet(A)	SRR4788206	United Kingdom: United Kingdom
SRR4787365	PDS000035344.47	aadA1,aph(3'')-Ib,aph(6)-Id,blaEC,dfrA1,sat1,sul2,tet(A)	SRR4787365	United Kingdom: United Kingdom
SRR4787372	PDS000035344.47	aadA1,aph(3'')-Ib,aph(6)-Id,blaCTX-M-3,blaEC,dfrA1,sat1,sul2	SRR4787372	United Kingdom: United Kingdom
SRR4788307	PDS000035344.47	aadA1,blaEC,blaTEM-1,dfrA1,erm(B),mph(A),sat1,sul2,tet(B)	SRR4788307	United Kingdom: United Kingdom
SRR4788326	PDS000035344.47	aadA1,blaEC,blaTEM-1,dfrA1,erm(B),mph(A),sat1	SRR4788326	United Kingdom: United Kingdom
SRR4897123	PDS000035344.47	aadA1,aph(3'')-Ib,aph(6)-Id,blaEC,dfrA1,sat1,sul2,tet(A)	SRR4897123	United Kingdom: United Kingdom
SRR4897280	PDS000035344.47	aadA1,aph(3'')-Ib,aph(6)-Id,blaCTX-M-15,blaEC,dfrA1,qnrS1,sat1,sul2,tet(A)	SRR4897280	United Kingdom: United Kingdom
SRR4897774	PDS000035344.47	aadA1,aph(3'')-Ib,aph(6)-Id,blaEC,dfrA1,sat1,sul2	SRR4897774	United Kingdom: United Kingdom
SRR4897735	PDS000035344.47	aadA1,aph(3'')-Ib,aph(6)-Id,blaCTX-M-3,blaEC,dfrA1,sat1,sul2	SRR4897735	United Kingdom: United Kingdom
SRR5005299	PDS000035344.47	aadA1,blaEC,blaTEM-1,dfrA1,erm(B),mph(A),sat1,sul2,tet(B)	SRR5005299	United Kingdom: United Kingdom
SRR5006346	PDS000035344.47	aadA1,aph(3'')-Ib,aph(6)-Id,blaEC,blaTEM,dfrA1,sat1,sul2,tet(A)	SRR5006346	United Kingdom: United Kingdom
SRR5006371	PDS000035344.47	aadA1,blaEC,blaTEM-1,dfrA1,erm(B),mph(A),sat1,sul2,tet(B)	SRR5006371	United Kingdom: United Kingdom
SRR5006385	PDS000035344.47	aadA1,blaEC,blaTEM-1,dfrA1,erm(B),mph(A),sat1,sul2,tet(B)	SRR5006385	United Kingdom: United Kingdom
SRR5006072	PDS000035344.47	aadA1,blaEC,blaTEM-1,dfrA1,erm(B),mph(A),sat1,sul2,tet(B)	SRR5006072	United Kingdom: United Kingdom
SRR5018175	PDS000035344.47	aadA1,aph(3'')-Ib,aph(6)-Id,blaEC,blaTEM-1,dfrA1,erm(B),mph(A),sat1,sul2,tet(A)	SRR5018175	United Kingdom: United Kingdom
SRR5024218	PDS000035344.47	aadA1,aph(3'')-Ib,aph(6)-Id,blaEC,dfrA1,sat1,sul2,tet(A)	SRR5024218	United Kingdom: United Kingdom
SRR5023934	PDS000035344.47	aadA1,aph(3'')-Ib,aph(6)-Id,blaEC,dfrA1,sat1,sul2,tet(A)	SRR5023934	United Kingdom: United Kingdom
SRR5024486	PDS000035344.47	aadA1,aph(3'')-Ib,aph(6)-Id,blaEC,dfrA1,sat1,sul2	SRR5024486	United Kingdom: United Kingdom
SRR5024491	PDS000035344.47	aadA1,blaEC,blaTEM-1,dfrA1,erm(B),mph(A),sat1,sul2,tet(B)	SRR5024491	United Kingdom: United Kingdom
SRR5034524	PDS000035344.47	aadA1,aph(3'')-Ib,aph(6)-Id,blaEC,dfrA1,sat1,sul2,tet(A)	SRR5034524	United Kingdom: United Kingdom
SRR5034527	PDS000035344.47	aadA1,aph(3'')-Ib,aph(6)-Id,blaEC,dfrA1,sat1,sul2,tet(A)	SRR5034527	United Kingdom: United Kingdom
SRR5034577	PDS000035344.47	aadA1,aph(3'')-Ib,aph(6)-Id,blaEC,dfrA1,sat1,sul2,tet(A)	SRR5034577	United Kingdom: United Kingdom
SRR5034578	PDS000035344.47	aadA1,aph(3'')-Ib,aph(6)-Id,blaEC,dfrA1,sat1,sul2,tet(A)	SRR5034578	United Kingdom: United Kingdom
SRR5034582	PDS000035344.47	aadA1,aph(3'')-Ib,aph(6)-Id,blaEC,dfrA1,sat1,sul2,tet(A)	SRR5034582	United Kingdom: United Kingdom
SRR7172276	PDS000035344.47	aadA1,blaEC,blaTEM-1,dfrA1,erm(B),mph(A),sat2,sul2,tet(B)	SRR7172276	United Kingdom: United Kingdom
SRR7172518	PDS000035344.47	aadA1,blaEC,blaTEM-1,dfrA1,erm(B),mph(A),sat2,sul2,tet(B)	SRR7172518	United Kingdom: United Kingdom
SRR7184418	PDS000035344.47	aadA1,aph(3'')-Ib,aph(6)-Id,blaCTX-M-14,blaEC,dfrA1,sat2,sul2,tet(A)	SRR7184418	United Kingdom: United Kingdom
SRR7187048	PDS000035344.47	aadA1,aph(3'')-Ib,aph(6)-Id,blaEC,dfrA1,sat2,sul2,tet(A)	SRR7187048	United Kingdom: United Kingdom
SRR7187817	PDS000035344.47	aadA1,aph(3'')-Ib,aph(6)-Id,blaCTX-M-3,blaEC,dfrA1,sat2,sul2,tet(A)	SRR7187817	United Kingdom: United Kingdom
SRR7187826	PDS000035344.47	aadA1,aph(3'')-Ib,aph(6)-Id,blaCTX-M-3,blaEC,dfrA1,sat2,sul2,tet(A)	SRR7187826	United Kingdom: United Kingdom
SRR7187894	PDS000035344.47	aadA1,aph(3'')-Ib,aph(6)-Id,blaEC,dfrA1,sat2,sul2,tet(A)	SRR7187894	United Kingdom: United Kingdom
SRR7208624	PDS000035344.47	aadA1,aph(3'')-Ib,aph(6)-Id,blaEC,dfrA1,sat2,sul2,tet(A)	SRR7208624	United Kingdom: United Kingdom
SRR7215952	PDS000035344.47	aadA1,aph(3'')-Ib,aph(6)-Id,blaEC,dfrA1,sat2,sul2,tet(A)	SRR7215952	United Kingdom: United Kingdom
SRR7221195	PDS000035344.47	aadA1,aph(3'')-Ib,aph(6)-Id,blaEC,dfrA1,sat2,sul2,tet(A)	SRR7221195	United Kingdom: United Kingdom
SRR7221222	PDS000035344.47	aadA1,aph(3'')-Ib,aph(6)-Id,blaEC,dfrA1,sat2,sul2,tet(A)	SRR7221222	United Kingdom: United Kingdom
SRR7221294	PDS000035344.47	aadA1,blaEC,blaTEM-1,dfrA1,erm(B),mph(A),sat2,sul2,tet(B)	SRR7221294	United Kingdom: United Kingdom
SRR7223070	PDS000035344.47	aadA1,aph(3'')-Ib,aph(6)-Id,blaCTX-M-15,blaEC,dfrA1,qnrS1,sat2,sul2,tet(A)	SRR7223070	United Kingdom: United Kingdom
SRR7223117	PDS000035344.47	aadA1,aph(3'')-Ib,aph(6)-Id,blaEC,dfrA1,sat2,sul2,tet(A)	SRR7223117	United Kingdom: United Kingdom
SRR7230312	PDS000035344.47	aadA1,aph(3'')-Ib,aph(6)-Id,blaCTX-M-3,blaEC,dfrA1,sat2,sul2,tet(A)	SRR7230312	United Kingdom: United Kingdom
SRR7236580	PDS000035344.47	aadA1,blaCTX-M-15,blaEC,blaTEM-1,dfrA1,sat2	SRR7236580	United Kingdom: United Kingdom
SRR7244219	PDS000035344.47	aadA1,aph(3'')-Ib,aph(6)-Id,blaEC,dfrA1,sat2,sul2,tet(A)	SRR7244219	United Kingdom: United Kingdom
SRR7249688	PDS000035344.47	aadA1,aph(3'')-Ib,aph(6)-Id,blaCTX-M-15,blaEC,dfrA1,qnrS1,sat2,sul2,tet(A)	SRR7249688	United Kingdom: United Kingdom
SRR7249693	PDS000035344.47	aadA1,aph(3'')-Ib,aph(6)-Id,blaCTX-M-15,blaEC,dfrA1,qnrS1,sat2,sul2,tet(A)	SRR7249693	United Kingdom: United Kingdom
SRR7250972	PDS000035344.47	aadA1,aph(3'')-Ib,aph(6)-Id,blaCTX-M-3,blaEC,dfrA1,sat2,sul2,tet(A)	SRR7250972	United Kingdom: United Kingdom
SRR7251032	PDS000035344.47	aadA1,blaEC,blaTEM-1,dfrA1,erm(B),mph(A),sat2,sul2,tet(B)	SRR7251032	United Kingdom: United Kingdom
SRR7256960	PDS000035344.47	aadA1,blaCTX-M-15,blaEC,blaTEM-1,dfrA1,sat2	SRR7256960	United Kingdom: United Kingdom
SRR7256971	PDS000035344.47	aadA1,aph(3'')-Ib,aph(6)-Id,blaEC,dfrA1,sat2,sul2	SRR7256971	United Kingdom: United Kingdom
SRR7257045	PDS000035344.47	aadA1,aph(3'')-Ib,aph(6)-Id,blaCTX-M-15,blaEC,dfrA1,qnrS1,sat2,sul2,tet(A)	SRR7257045	United Kingdom: United Kingdom
SRR7257085	PDS000035344.47	aadA1,blaEC,blaTEM-1,dfrA1,erm(B),mph(A),sat2,sul2,tet(B)	SRR7257085	United Kingdom: United Kingdom
SRR7265859	PDS000035344.47	aadA1,aph(3'')-Ib,aph(6)-Id,blaCTX-M-15,blaEC,dfrA1,qnrS1,sat2,sul2,tet(A)	SRR7265859	United Kingdom: United Kingdom
SRR7277747	PDS000035344.47	aadA1,aph(3'')-Ib,aph(6)-Id,blaEC,dfrA1,sat2,sul2,tet(A)	SRR7277747	United Kingdom: United Kingdom
SRR7277751	PDS000035344.47	aadA1,aph(3'')-Ib,aph(6)-Id,blaEC,dfrA1,sat2,sul2,tet(A)	SRR7277751	United Kingdom: United Kingdom
SRR7283679	PDS000035344.47	aadA1,aph(3'')-Ib,aph(6)-Id,blaEC,dfrA1,sat2,sul2,tet(A)	SRR7283679	United Kingdom: United Kingdom
SRR7283768	PDS000035344.47	aadA1,blaEC,blaTEM-1,dfrA1,erm(B),mph(A),sat2,sul2,tet(B)	SRR7283768	United Kingdom: United Kingdom
SRR7283797	PDS000035344.47	aadA1,blaCTX-M-15,blaEC,blaTEM-1,dfrA1,sat2	SRR7283797	United Kingdom: United Kingdom
SRR7283810	PDS000035344.47	aadA1,blaEC,blaTEM-1,dfrA1,erm(B),mph(A),sat2,sul2,tet(B)	SRR7283810	United Kingdom: United Kingdom
SRR7285416	PDS000035344.47	aadA1,blaEC,blaTEM-1,dfrA1,erm(B),mph(A),sat2,sul2,tet(B)	SRR7285416	United Kingdom: United Kingdom
SRR7285491	PDS000035344.47	aadA1,aph(3'')-Ib,aph(6)-Id,blaCTX-M-15,blaEC,dfrA1,qnrS1,sat2,sul2,tet(A)	SRR7285491	United Kingdom: United Kingdom
SRR7285495	PDS000035344.47	aadA1,aph(3'')-Ib,aph(6)-Id,blaEC,dfrA1,sat2,sul2	SRR7285495	United Kingdom: United Kingdom
SRR7285567	PDS000035344.47	aadA1,blaEC,blaTEM-1,dfrA1,erm(B),mph(A),sat2,sul2,tet(B)	SRR7285567	United Kingdom: United Kingdom
SRR7286453	PDS000035344.47	aadA1,aph(3'')-Ib,aph(6)-Id,blaEC,dfrA1,sat2,sul2,tet(A)	SRR7286453	United Kingdom: United Kingdom
SRR7286518	PDS000035344.47	aadA1,aph(3'')-Ib,aph(6)-Id,blaEC,dfrA1,sat2,sul2,tet(A)	SRR7286518	United Kingdom: United Kingdom
SRR7286519	PDS000035344.47	aadA1,blaEC,blaTEM-1,dfrA1,erm(B),mph(A),sat2,sul2,tet(B)	SRR7286519	United Kingdom: United Kingdom
SRR7286561	PDS000035344.47	aadA1,blaEC,blaTEM-1,dfrA1,erm(B),mph(A),sat2,sul2,tet(B)	SRR7286561	United Kingdom: United Kingdom
SRR7290978	PDS000035344.47	aadA1,blaEC,blaTEM-1,dfrA1,erm(B),mph(A),sat2,sul2,tet(B)	SRR7290978	United Kingdom: United Kingdom
SRR7291471	PDS000035344.47	aadA1,blaEC,blaTEM-1,dfrA1,erm(B),mph(A),sat2,sul2,tet(B)	SRR7291471	United Kingdom: United Kingdom
SRR7291558	PDS000035344.47	aadA1,aph(3'')-Ib,aph(6)-Id,blaCTX-M-3,blaEC,dfrA1,sat2,sul2,tet(A)	SRR7291558	United Kingdom: United Kingdom
SRR7291559	PDS000035344.47	aadA1,blaEC,blaTEM-1,dfrA1,erm(B),mph(A),sat2,sul2,tet(B)	SRR7291559	United Kingdom: United Kingdom
SRR7291621	PDS000035344.47	aadA1,aph(3'')-Ib,aph(6)-Id,blaCTX-M-15,blaEC,dfrA1,qnrS1,sat2,sul2,tet(A)	SRR7291621	United Kingdom: United Kingdom
SRR7291641	PDS000035344.47	aadA1,blaEC,blaTEM-1,dfrA1,erm(B),mph(A),sat2,sul2,tet(B)	SRR7291641	United Kingdom: United Kingdom
SRR7358053	PDS000035344.47	aadA1,aph(3'')-Ib,aph(6)-Id,blaCTX-M-3,blaEC,dfrA1,sat2,sul2,tet(A)	SRR7358053	United Kingdom: United Kingdom
SRR7367224	PDS000035344.47	aadA1,aph(3'')-Ib,aph(6)-Id,blaCTX-M-15,blaEC,dfrA1,qnrS1,sat2,sul2,tet(A)	SRR7367224	United Kingdom: United Kingdom
SRR7407944	PDS000035344.47	aadA1,blaEC,blaTEM-1,dfrA1,erm(B),mph(A),sat2,sul2,tet(B)	SRR7407944	United Kingdom: United Kingdom
SRR7407976	PDS000035344.47	aadA1,aph(3'')-Ib,aph(6)-Id,blaCTX-M-15,blaEC,dfrA1,qnrS1,sat2,sul2,tet(A)	SRR7407976	United Kingdom: United Kingdom
SRR7416057	PDS000035344.47	aadA1,aph(3'')-Ib,aph(6)-Id,blaEC,dfrA1,sat2,sul2,tet(A)	SRR7416057	United Kingdom: United Kingdom
SRR7457804	PDS000035344.47	aadA1,blaEC,blaTEM-1,dfrA1,erm(B),mph(A),sat2,sul2,tet(B)	SRR7457804	United Kingdom: United Kingdom
SRR7500940	PDS000035344.47	aadA1,aph(3'')-Ib,aph(6)-Id,blaEC,dfrA1,sat2,sul2,tet(A)	SRR7500940	United Kingdom: United Kingdom
SRR7588676	PDS000035344.47	aadA1,aph(3'')-Ib,aph(6)-Id,blaCTX-M-15,blaEC,dfrA1,qnrS1,sat2,sul2,tet(A)	SRR7588676	United Kingdom: United Kingdom
SRR7826937	PDS000035344.47	aadA1,blaEC,blaTEM-1,dfrA1,erm(B),mph(A),sat2,sul2,tet(B)	SRR7826937	United Kingdom: United Kingdom
SRR7827068	PDS000035344.47	aadA1,aph(3'')-Ib,aph(6)-Id,blaCTX-M-15,blaEC,dfrA1,qnrS1,sat2,sul2,tet(A)	SRR7827068	United Kingdom: United Kingdom
SRR7836299	PDS000035344.47	aadA1,blaEC,blaTEM-1,dfrA1,erm(B),mph(A),sat2,sul2,tet(B)	SRR7836299	United Kingdom: United Kingdom
SRR7839300	PDS000035344.47	aadA1,aph(3'')-Ib,aph(6)-Id,blaEC,dfrA1,sat2,sul2,tet(A)	SRR7839300	United Kingdom: United Kingdom
SRR7842046	PDS000035344.47	aadA1,aph(3'')-Ib,aph(6)-Id,blaCTX-M-15,blaEC,dfrA1,qnrS1,sat2,sul2,tet(A)	SRR7842046	United Kingdom: United Kingdom
SRR7842104	PDS000035344.47	aadA1,blaEC,blaTEM-1,dfrA1,erm(B),mph(A),sat2,sul2,tet(B)	SRR7842104	United Kingdom: United Kingdom
SRR7842163	PDS000035344.47	aadA1,aph(3'')-Ib,aph(6)-Id,blaCTX-M-15,blaEC,dfrA1,qnrS1,sat2,sul2,tet(A)	SRR7842163	United Kingdom: United Kingdom
SRR7850084	PDS000035344.47	aadA1,aph(3'')-Ib,aph(6)-Id,blaCTX-M-15,blaEC,dfrA1,qnrS1,sat2,sul2,tet(A)	SRR7850084	United Kingdom: United Kingdom
SRR7889989	PDS000035344.47	aadA1,aph(3'')-Ib,aph(6)-Id,blaEC,dfrA1,sat2,sul2,tet(A)	SRR7889989	United Kingdom: United Kingdom
SRR7895985	PDS000035344.47	aadA1,aph(3'')-Ib,aph(6)-Id,blaEC,dfrA1,sat2,sul2,tet(A)	SRR7895985	United Kingdom: United Kingdom
SRR7975986	PDS000035344.47	aadA1,aph(3'')-Ib,aph(6)-Id,blaCTX-M-15,blaEC,dfrA1,qnrS1,sat2,sul2,tet(A)	SRR7975986	United Kingdom: United Kingdom
SRR8086742	PDS000035344.47	aadA1,blaEC,blaTEM-1,dfrA1,erm(B),mph(A),sat2,sul2,tet(B)	SRR8086742	United Kingdom: United Kingdom
SRR8183299	PDS000035344.47	aadA1,aph(3'')-Ib,aph(6)-Id,blaCTX-M-15,blaEC,dfrA1,qnrS1,sat2,sul2,tet(A)	SRR8183299	United Kingdom: United Kingdom
SRR8185531	PDS000035344.47	aadA1,blaEC,blaTEM-1,dfrA1,erm(B),mph(A),sat2,sul2,tet(B)	SRR8185531	United Kingdom: United Kingdom
SRR8204018	PDS000035344.47	aadA1,aph(3'')-Ib,aph(6)-Id,blaCTX-M-15,blaEC,dfrA1,qnrS1,sat2,sul2,tet(A)	SRR8204018	United Kingdom: United Kingdom
SRR8281106	PDS000035344.47	aadA1,blaEC,blaTEM-1,dfrA1,erm(B),mph(A),sat2,sul2,tet(B)	SRR8281106	United Kingdom: United Kingdom
SRR8366129	PDS000035344.47	aadA1,aph(3'')-Ib,aph(6)-Id,blaCTX-M-15,blaEC,dfrA1,qnrS1,sat2,sul2,tet(A)	SRR8366129	United Kingdom: United Kingdom
SRR8375179	PDS000035344.47	aadA1,blaEC,blaTEM-1,dfrA1,erm(B),mph(A),sat2,sul2,tet(B)	SRR8375179	United Kingdom: United Kingdom
SRR8377828	PDS000035344.47	aadA1,blaEC,blaTEM-1,dfrA1,erm(B),mph(A),sat2,sul2,tet(B)	SRR8377828	United Kingdom: United Kingdom
SRR8380044	PDS000035344.47	aadA1,blaEC,blaTEM-1,dfrA1,erm(B),mph(A),sat2,sul2,tet(B)	SRR8380044	United Kingdom: United Kingdom
SRR8426575	PDS000035344.47	aadA1,blaEC,blaTEM-1,dfrA1,erm(B),mph(A),sat2,sul2,tet(B)	SRR8426575	United Kingdom: United Kingdom
SRR8540689	PDS000035344.47	aadA1,blaEC,blaTEM-1,dfrA1,erm(B),mph(A),sat2,sul2,tet(B)	SRR8540689	United Kingdom: United Kingdom
SRR8591908	PDS000035344.47	aadA1,aph(3'')-Ib,aph(6)-Id,blaCTX-M-15,blaEC,dfrA1,qnrS1,sat2,sul2,tet(A)	SRR8591908	United Kingdom: United Kingdom
SRR7885924	PDS000035344.47	aadA1,aph(3'')-Ib,aph(6)-Id,blaCTX-M-3,blaEC,dfrA1,sat2,sul2,tet(A)	SRR7885924	Australia
SRR7886219	PDS000035344.47	aadA1,aph(3'')-Ib,aph(6)-Id,blaCTX-M-3,blaEC,dfrA1,sat2,sul2,tet(A)	SRR7886219	Australia
SRR7886299	PDS000035344.47	aadA1,aph(3'')-Ib,aph(6)-Id,blaCTX-M-3,blaEC,dfrA1,sat2,sul2,tet(A)	SRR7886299	Australia
SRR3530773	PDS000035344.47	aadA1,aadA5,aph(3'')-Ib,aph(6)-Id,blaCTX-M-27,blaEC,blaTEM-1,dfrA1,dfrA17,erm(B),mph(A),qacEdelta1,sat1,sul1,sul2,tet(A)	SRR3530773	United Kingdom: None
SRR3531782	PDS000035344.47	aadA1,aadA5,aph(3'')-Ib,aph(6)-Id,blaCTX-M-27,blaEC,blaTEM-1,dfrA1,dfrA17,erm(B),mph(A),qacEdelta1,sat1,sul1,sul2,tet(A)	SRR3531782	United Kingdom: None
SRR3531866	PDS000035344.47	aadA1,aph(3'')-Ib,aph(6)-Id,blaEC,blaTEM-1,dfrA1,erm(B),mph(A),sat1,sul2,tet(A),tet(B)	SRR3531866	United Kingdom: None
SRR3531903	PDS000035344.47	aadA1,aadA5,aph(3'')-Ib,aph(6)-Id,blaCTX-M-27,blaEC,blaTEM-1,dfrA1,dfrA17,erm(B),mph(A),qacEdelta1,sat1,sul1,sul2,tet(A)	SRR3531903	United Kingdom: None
SRR3531909	PDS000035344.47	aadA1,aph(3'')-Ib,aph(6)-Id,blaEC,blaTEM-1,dfrA1,erm(B),mph(A),sat1,sul2,tet(A),tet(B)	SRR3531909	United Kingdom: None
SRR3531022	PDS000035344.47	aadA1,aadA5,aph(3'')-Ib,aph(6)-Id,blaCTX-M-27,blaEC,blaTEM-1,dfrA1,dfrA17,erm(B),mph(A),qacEdelta1,sat1,sul1,sul2,tet(A)	SRR3531022	United Kingdom: None
SRR4195720	PDS000035344.47	aadA1,aadA5,aph(3'')-Ib,aph(6)-Id,blaCTX-M-27,blaEC,blaTEM-1,dfrA1,dfrA17,erm(B),mph(A),qacEdelta1,sat1,sul1,sul2,tet(A)	SRR4195720	United Kingdom: London
SRR4195740	PDS000035344.47	aadA1,aph(3'')-Ib,aph(6)-Id,blaEC,blaTEM-1,dfrA1,erm(B),mph(A),sat1,sul2,tet(A),tet(B)	SRR4195740	United Kingdom: North of England
SRR4786326	PDS000035344.47	aadA1,aadA5,aph(3'')-Ib,aph(6)-Id,blaCTX-M-27,blaEC,blaTEM-1,dfrA1,dfrA17,erm(B),mph(A),qacEdelta1,sat1,sul1,sul2,tet(A)	SRR4786326	United Kingdom: United Kingdom
SRR4787741	PDS000035344.47	aadA1,aph(3'')-Ib,aph(6)-Id,blaCTX-M-15,blaEC,blaTEM-1,dfrA1,sat1,sul2,tet(A)	SRR4787741	United Kingdom: United Kingdom
SRR4787080	PDS000035344.47	aadA1,aph(3'')-Ib,aph(6)-Id,blaCTX-M-15,blaEC,blaTEM-1,dfrA1,sat1,sul2,tet(A)	SRR4787080	United Kingdom: United Kingdom
SRR4787185	PDS000035344.47	aadA1,aph(3'')-Ib,aph(6)-Id,blaCTX-M-15,blaEC,blaTEM-1,dfrA1,sat1,sul2,tet(A)	SRR4787185	United Kingdom: United Kingdom
SRR4788088	PDS000035344.47	aadA1,aph(3'')-Ib,aph(6)-Id,blaEC,blaTEM-1,dfrA1,erm(B),mph(A),sat1,sul2,tet(A),tet(B)	SRR4788088	United Kingdom: United Kingdom
SRR4788177	PDS000035344.47	aadA1,aph(3'')-Ib,aph(6)-Id,blaCTX-M-15,blaEC,blaTEM-1,dfrA1,sat1,sul2,tet(A)	SRR4788177	United Kingdom: United Kingdom
SRR4788366	PDS000035344.47	aadA1,aph(3'')-Ib,aph(6)-Id,blaCTX-M-15,blaEC,blaTEM-1,dfrA1,sat1,sul2,tet(A)	SRR4788366	United Kingdom: United Kingdom
SRR4897050	PDS000035344.47	aadA1,aph(3'')-Ib,aph(6)-Id,blaCTX-M-15,blaEC,blaTEM-1,dfrA1,sat1,sul2,tet(A)	SRR4897050	United Kingdom: United Kingdom
SRR4897613	PDS000035344.47	aadA1,aph(3'')-Ib,aph(6)-Id,blaCTX-M-15,blaEC,blaTEM-1,dfrA1,sat1,sul2,tet(A)	SRR4897613	United Kingdom: United Kingdom
SRR5006242	PDS000035344.47	aadA1,aph(3'')-Ib,aph(6)-Id,blaCTX-M-15,blaEC,blaTEM-1,dfrA1,sat1,sul2,tet(A)	SRR5006242	United Kingdom: United Kingdom
SRR5006429	PDS000035344.47	aadA1,aph(3'')-Ib,aph(6)-Id,blaCTX-M-15,blaEC,blaTEM-1,dfrA1,sat1,sul2,tet(A)	SRR5006429	United Kingdom: United Kingdom
SRR5005556	PDS000035344.47	aadA1,aph(3'')-Ib,aph(6)-Id,blaCTX-M-15,blaEC,blaTEM-1,dfrA1,sat1,sul2,tet(A)	SRR5005556	United Kingdom: United Kingdom
SRR5024446	PDS000035344.47	aadA1,aph(3'')-Ib,aph(6)-Id,blaCTX-M-15,blaEC,blaTEM-1,dfrA1,sat1,sul2,tet(A)	SRR5024446	United Kingdom: United Kingdom
SRR7179962	PDS000035344.47	aac(3)-IId,aadA1,aph(3'')-Ib,aph(6)-Id,blaCTX-M-15,blaEC,blaTEM-1,dfrA1,sat2,sul2,tet(A)	SRR7179962	United Kingdom: United Kingdom
SRR7186963	PDS000035344.47	aadA1,aph(3'')-Ib,aph(6)-Id,blaCTX-M-15,blaEC,blaTEM-1,dfrA1,sat2,sul2,tet(A)	SRR7186963	United Kingdom: United Kingdom
SRR7215957	PDS000035344.47	aadA1,aph(3'')-Ib,aph(6)-Id,blaCTX-M-15,blaEC,blaTEM-1,dfrA1,sat2,sul2,tet(A)	SRR7215957	United Kingdom: United Kingdom
SRR7251047	PDS000035344.47	aadA1,aph(3'')-Ib,aph(6)-Id,blaCTX-M-15,blaEC,blaTEM-1,dfrA1,sat2,sul2,tet(A)	SRR7251047	United Kingdom: United Kingdom
SRR7256980	PDS000035344.47	aac(3)-IId,aadA1,aph(3'')-Ib,aph(6)-Id,blaCTX-M-15,blaEC,blaTEM-1,dfrA1,sat2,sul2,tet(A)	SRR7256980	United Kingdom: United Kingdom
SRR7277794	PDS000035344.47	aadA1,aph(3'')-Ib,aph(6)-Id,blaEC,dfrA1,dfrA5,mph(A),qacEdelta1,sat2,sul1,sul2,tet(A)	SRR7277794	United Kingdom: United Kingdom
SRR7286681	PDS000035344.47	aadA1,aph(3'')-Ib,aph(6)-Id,blaCTX-M-3,blaEC,dfrA1,sat2,sul2,tet(A)	SRR7286681	United Kingdom: United Kingdom
SRR7290895	PDS000035344.47	aadA1,aph(3'')-Ib,aph(6)-Id,blaCTX-M-15,blaEC,blaTEM-1,dfrA1,sat2,sul2,tet(A)	SRR7290895	United Kingdom: United Kingdom
SRR7291832	PDS000035344.47	aadA1,aph(3'')-Ib,aph(6)-Id,blaCTX-M-15,blaEC,blaTEM-1,dfrA1,sat2,sul2,tet(A)	SRR7291832	United Kingdom: United Kingdom
SRR7358024	PDS000035344.47	aadA1,aph(3'')-Ib,aph(6)-Id,blaCTX-M-15,blaEC,blaTEM-1,dfrA1,sat2,sul2,tet(A)	SRR7358024	United Kingdom: United Kingdom
SRR7527637	PDS000035344.47	aadA1,aph(3'')-Ib,aph(6)-Id,blaCTX-M-15,blaEC,blaTEM-1,dfrA1,sat2,sul2,tet(A)	SRR7527637	United Kingdom: United Kingdom
SRR7588729	PDS000035344.47	aadA1,aph(3'')-Ib,aph(6)-Id,blaCTX-M-15,blaEC,dfrA1,qnrS1,sat2,sul2,tet(A)	SRR7588729	United Kingdom: United Kingdom
SRR7826943	PDS000035344.47	aadA1,aph(3'')-Ib,aph(6)-Id,blaCTX-M-15,blaEC,dfrA1,qnrS1,sat2,sul2,tet(A)	SRR7826943	United Kingdom: United Kingdom
SRR7826987	PDS000035344.47	aac(3)-IId,aadA1,aph(3'')-Ib,aph(6)-Id,blaEC,blaTEM-1,dfrA1,sat2,sul2,tet(A)	SRR7826987	United Kingdom: United Kingdom
SRR7832324	PDS000035344.47	aac(3)-IId,aadA1,aph(3'')-Ib,aph(6)-Id,blaCTX-M-15,blaEC,blaTEM-1,dfrA1,sat2,sul2,tet(A)	SRR7832324	United Kingdom: United Kingdom
SRR7837804	PDS000035344.47	aadA1,aph(3'')-Ib,aph(6)-Id,blaCTX-M-15,blaEC,dfrA1,qnrS1,sat2,sul2,tet(A)	SRR7837804	United Kingdom: United Kingdom
SRR7842140	PDS000035344.47	aac(3)-IId,aadA1,aph(3'')-Ib,aph(6)-Id,blaCTX-M-15,blaEC,blaTEM-1,dfrA1,sat2,sul2,tet(A)	SRR7842140	United Kingdom: United Kingdom
SRR7850006	PDS000035344.47	aadA1,aph(3'')-Ib,aph(6)-Id,blaCTX-M-15,blaEC,dfrA1,qnrS1,sat2,sul2,tet(A)	SRR7850006	United Kingdom: United Kingdom
SRR7850085	PDS000035344.47	aadA1,aadA5,aph(3'')-Ib,aph(6)-Id,blaCTX-M-15,blaEC,dfrA1,dfrA17,mph(A),qacEdelta1,sat2,sul1,sul2,tet(A)	SRR7850085	United Kingdom: United Kingdom
SRR7850092	PDS000035344.47	aac(3)-IId,aadA1,aph(3'')-Ib,aph(6)-Id,blaCTX-M-15,blaEC,blaTEM-1,dfrA1,sat2,sul2,tet(A)	SRR7850092	United Kingdom: United Kingdom
SRR7850181	PDS000035344.47	aadA1,aph(3'')-Ib,aph(6)-Id,blaCTX-M-15,blaEC,dfrA1,qnrS1,sat2,sul2,tet(A)	SRR7850181	United Kingdom: United Kingdom
SRR7850279	PDS000035344.47	aadA1,aph(3'')-Ib,aph(6)-Id,blaCTX-M-15,blaEC,dfrA1,qnrS1,sat2,sul2,tet(A)	SRR7850279	United Kingdom: United Kingdom
SRR7866118	PDS000035344.47	aac(3)-IId,aadA1,aph(3'')-Ib,aph(6)-Id,blaCTX-M-15,blaEC,blaTEM-1,dfrA1,sat2,sul2,tet(A)	SRR7866118	United Kingdom: United Kingdom
SRR7890113	PDS000035344.47	aadA1,aph(3'')-Ib,aph(6)-Id,blaCTX-M-3,blaEC,dfrA1,sat2,sul2,tet(A)	SRR7890113	United Kingdom: United Kingdom
SRR7895991	PDS000035344.47	aac(3)-IId,aadA1,aph(3'')-Ib,aph(6)-Id,blaCTX-M-15,blaEC,blaTEM-1,dfrA1,sat2,sul2,tet(A)	SRR7895991	United Kingdom: United Kingdom
SRR7974365	PDS000035344.47	aac(3)-IId,aadA1,aph(3'')-Ib,aph(6)-Id,blaCTX-M-15,blaEC,blaTEM-1,dfrA1,sat2,sul2,tet(A)	SRR7974365	United Kingdom: United Kingdom
SRR7975972	PDS000035344.47	aadA1,aph(3'')-Ib,aph(6)-Id,blaCTX-M-3,blaEC,dfrA1,sat2,sul2,tet(A)	SRR7975972	United Kingdom: United Kingdom
SRR8097465	PDS000035344.47	aadA1,aph(3'')-Ib,aph(6)-Id,blaCTX-M-3,blaEC,dfrA1,sat2,sul2,tet(A)	SRR8097465	United Kingdom: United Kingdom
SRR8148972	PDS000035344.47	aadA1,aph(3'')-Ib,aph(6)-Id,blaCTX-M-3,blaEC,dfrA1,sat2,sul2,tet(A)	SRR8148972	United Kingdom: United Kingdom
SRR8268970	PDS000035344.47	aadA1,aph(3'')-Ib,aph(6)-Id,blaCTX-M-15,blaEC,dfrA1,qnrS1,sat2,sul2,tet(A)	SRR8268970	United Kingdom: United Kingdom
SRR8299407	PDS000035344.47	aadA1,aph(3'')-Ib,aph(6)-Id,blaCTX-M-15,blaEC,dfrA1,qnrS1,sat2,sul2,tet(A)	SRR8299407	United Kingdom: United Kingdom
SRR8325463	PDS000035344.47	aadA1,aph(3'')-Ib,aph(6)-Id,blaCTX-M-15,blaEC,dfrA1,qnrS1,sat2,sul2,tet(A)	SRR8325463	United Kingdom: United Kingdom
SRR8325546	PDS000035344.47	aadA1,aph(3'')-Ib,aph(6)-Id,blaCTX-M-15,blaEC,dfrA1,qnrS1,sat2,sul2,tet(A)	SRR8325546	United Kingdom: United Kingdom
SRR8364206	PDS000035344.47	aadA1,aph(3'')-Ib,aph(6)-Id,blaCTX-M-15,blaEC,dfrA1,qnrS1,sat2,sul2,tet(A)	SRR8364206	United Kingdom: United Kingdom
SRR8427203	PDS000035344.47	aadA1,aph(3'')-Ib,aph(6)-Id,blaCTX-M-3,blaEC,dfrA1,sat2,sul2,tet(A)	SRR8427203	United Kingdom: United Kingdom
SRR7367373	PDS000035344.47	aadA1,aph(3'')-Ib,aph(6)-Id,blaCTX-M-14,blaEC,dfrA1,sat2,sul2,tet(A)	SRR7367373	United Kingdom: United Kingdom
SRR8858227	PDS000036978.7	aadA1,blaEC,blaTEM-1,dfrA1,mph(A),sat2	SRR8858227	Israel
SRR8858232	PDS000036978.7	aadA1,blaEC,blaTEM,blaTEM-1,dfrA1,mph(A),sat2	SRR8858232	Israel
SRR8858230	PDS000036978.7	aadA1,aph(3'')-Ib,aph(6)-Id,blaEC,blaTEM,blaTEM-1,dfrA1,mph(A),sat2,sul2	SRR8858230	Israel
SRR8858228	PDS000036978.7	aadA1,blaEC,blaTEM-1,dfrA1,mph(A),sat2	SRR8858228	Israel
SRR8858229	PDS000036978.7	aadA1,aph(3'')-Ib,aph(6)-Id,blaEC,blaTEM,blaTEM-1,dfrA1,mph(A),sat2,sul2	SRR8858229	Israel
SRR8858233	PDS000036978.7	aadA1,blaEC,blaTEM-1,dfrA1,mph(A),sat2	SRR8858233	Israel
SRR8858235	PDS000036978.7	aadA1,blaEC,blaTEM-1,dfrA1,mph(A),sat2	SRR8858235	Israel
SRR8858236	PDS000036978.7	aadA1,blaEC,blaTEM-1,dfrA1,mph(A),sat2	SRR8858236	Israel
SRR8858237	PDS000036978.7	aadA1,blaEC,blaTEM-1,dfrA1,mph(A),sat2	SRR8858237	Israel
SRR8858238	PDS000036978.7	aadA1,blaEC,blaTEM-1,dfrA1,mph(A),sat2	SRR8858238	Israel
SRR7172288	PDS000036978.7	aadA1,blaEC,dfrA1,sat2	SRR7172288	United Kingdom: United Kingdom
SRR7179951	PDS000036978.7	aadA1,blaEC,dfrA1,sat2	SRR7179951	United Kingdom: United Kingdom
SRR7187008	PDS000036978.7	aadA1,blaEC,dfrA1,sat2	SRR7187008	United Kingdom: United Kingdom
SRR7191536	PDS000036978.7	aadA1,blaEC,dfrA1,sat2	SRR7191536	United Kingdom: United Kingdom
SRR7191543	PDS000036978.7	aadA1,blaEC,dfrA1,sat2	SRR7191543	United Kingdom: United Kingdom
SRR7191648	PDS000036978.7	aadA1,blaEC,dfrA1,sat2	SRR7191648	United Kingdom: United Kingdom
SRR7204431	PDS000036978.7	aadA1,blaEC,dfrA1,sat2	SRR7204431	United Kingdom: United Kingdom
SRR7209028	PDS000036978.7	aadA1,blaEC,dfrA1,sat2	SRR7209028	United Kingdom: United Kingdom
SRR7251035	PDS000036978.7	aadA1,blaEC,dfrA1,sat2	SRR7251035	United Kingdom: United Kingdom
SRR7286579	PDS000036978.7	aadA1,blaEC,dfrA1,sat2	SRR7286579	United Kingdom: United Kingdom
SRR7292623	PDS000036978.7	aadA1,blaEC,dfrA1,sat2	SRR7292623	United Kingdom: United Kingdom
SRR7401729	PDS000036978.7	aadA1,blaEC,dfrA1,sat2	SRR7401729	United Kingdom: United Kingdom
SRR7179857	PDS000036978.7	aadA1,blaEC,blaTEM-1,dfrA1,sat2	SRR7179857	United Kingdom: United Kingdom
SRR7184373	PDS000036978.7	aadA1,blaEC,blaTEM-1,dfrA1,sat2	SRR7184373	United Kingdom: United Kingdom
SRR7257087	PDS000036978.7	aadA1,blaEC,dfrA1,sat2	SRR7257087	United Kingdom: United Kingdom
SRR7286570	PDS000036978.7	aadA1,blaEC,blaTEM-1,dfrA1,sat2	SRR7286570	United Kingdom: United Kingdom
SRR5122713	PDS000036978.7	aadA1,blaEC,dfrA1,sat1	SRR5122713	USA
SRR6945080	PDS000036978.7	aadA1,blaEC,dfrA1,sat2	SRR6945080	USA
SRR7620671	PDS000036978.7	aadA1,blaEC,blaTEM-1,dfrA1,sat2	SRR7620671	USA
SRR7620675	PDS000036978.7	aadA1,blaEC,blaTEM-1,dfrA1,sat2	SRR7620675	USA
SRR7620676	PDS000036978.7	aadA1,blaEC,blaTEM-1,dfrA1,sat2	SRR7620676	USA
SRR8275079	PDS000036978.7	aadA1,blaEC,dfrA1,sat2	SRR8275079	USA
SRR8401120	PDS000036978.7	aadA1,blaEC,dfrA1,sat2	SRR8401120	USA
SRR4787841	PDS000036978.7	aadA1,blaEC,blaTEM-1,dfrA1,sat1	SRR4787841	United Kingdom: United Kingdom
SRR4788085	PDS000036978.7	aadA1,blaEC,dfrA1,sat1	SRR4788085	United Kingdom: United Kingdom
SRR4897262	PDS000036978.7	aadA1,blaEC,dfrA1,sat1	SRR4897262	United Kingdom: United Kingdom
SRR4897270	PDS000036978.7	aadA1,blaEC,blaTEM-1,dfrA1,sat1	SRR4897270	United Kingdom: United Kingdom
SRR4897447	PDS000036978.7	aadA1,blaEC,dfrA1,sat1	SRR4897447	United Kingdom: United Kingdom
SRR5005288	PDS000036978.7	aadA1,blaEC,dfrA1,sat1	SRR5005288	United Kingdom: United Kingdom
SRR7187890	PDS000036978.7	aadA1,blaEC,dfrA1,sat2	SRR7187890	United Kingdom: United Kingdom
SRR7187893	PDS000036978.7	aadA1,blaEC,dfrA1,sat2	SRR7187893	United Kingdom: United Kingdom
SRR7221239	PDS000036978.7	aadA1,blaEC,dfrA1,sat2	SRR7221239	United Kingdom: United Kingdom
SRR7230293	PDS000036978.7	aadA1,blaEC,dfrA1,sat2	SRR7230293	United Kingdom: United Kingdom
SRR7230315	PDS000036978.7	aadA1,blaEC,dfrA1,sat2	SRR7230315	United Kingdom: United Kingdom
SRR7230373	PDS000036978.7	aadA1,blaEC,dfrA1,sat2	SRR7230373	United Kingdom: United Kingdom
SRR7236431	PDS000036978.7	aadA1,blaEC,dfrA1,sat2	SRR7236431	United Kingdom: United Kingdom
SRR7244358	PDS000036978.7	aadA1,blaEC,dfrA1,sat2	SRR7244358	United Kingdom: United Kingdom
SRR7249748	PDS000036978.7	aadA1,blaEC,dfrA1,sat2	SRR7249748	United Kingdom: United Kingdom
SRR7251039	PDS000036978.7	aadA1,blaEC,dfrA1,sat2	SRR7251039	United Kingdom: United Kingdom
SRR7256977	PDS000036978.7	aadA1,blaEC,dfrA1,sat2	SRR7256977	United Kingdom: United Kingdom
SRR7276912	PDS000036978.7	aadA1,blaEC,dfrA1,sat2	SRR7276912	United Kingdom: United Kingdom
SRR7277880	PDS000036978.7	aadA1,blaEC,dfrA1,sat2	SRR7277880	United Kingdom: United Kingdom
SRR7283733	PDS000036978.7	aadA1,blaEC,dfrA1,sat2	SRR7283733	United Kingdom: United Kingdom
SRR7285446	PDS000036978.7	aadA1,blaEC,dfrA1,sat2	SRR7285446	United Kingdom: United Kingdom
SRR7286640	PDS000036978.7	aadA1,blaEC,dfrA1,sat2	SRR7286640	United Kingdom: United Kingdom
SRR7286677	PDS000036978.7	aadA1,blaEC,dfrA1,sat2	SRR7286677	United Kingdom: United Kingdom
SRR7290993	PDS000036978.7	aadA1,blaEC,dfrA1,sat2	SRR7290993	United Kingdom: United Kingdom
SRR7291633	PDS000036978.7	aadA1,blaEC,dfrA1,sat2	SRR7291633	United Kingdom: United Kingdom
SRR7367415	PDS000036978.7	aadA1,blaEC,dfrA1,sat2	SRR7367415	United Kingdom: United Kingdom
SRR7889990	PDS000036978.7	aadA1,blaEC,dfrA1,sat2	SRR7889990	United Kingdom: United Kingdom
SRR7885952	PDS000036978.7	aadA1,blaEC,dfrA1,sat2	SRR7885952	Australia
SRR7886306	PDS000036978.7	aadA1,blaEC,dfrA1,sat2	SRR7886306	Australia
SRR4181344	PDS000036978.7	aadA1,blaEC,dfrA1,sat1	SRR4181344	United Kingdom: Midlands and East of England
SRR4788232	PDS000036978.7	aadA1,blaEC,dfrA1,sat1	SRR4788232	United Kingdom: United Kingdom
SRR4787844	PDS000036978.7	aadA1,blaEC,dfrA1,sat1	SRR4787844	United Kingdom: United Kingdom
SRR4787849	PDS000036978.7	aadA1,blaEC,dfrA1,sat1	SRR4787849	United Kingdom: United Kingdom
SRR4897093	PDS000036978.7	aadA1,blaEC,dfrA1,sat1	SRR4897093	United Kingdom: United Kingdom
SRR5005423	PDS000036978.7	aadA1,blaEC,dfrA1,sat1	SRR5005423	United Kingdom: United Kingdom
SRR5006329	PDS000036978.7	aadA1,blaEC,dfrA1,sat1	SRR5006329	United Kingdom: United Kingdom
SRR5005355	PDS000036978.7	aadA1,blaEC,dfrA1,sat1	SRR5005355	United Kingdom: United Kingdom
SRR5024162	PDS000036978.7	aadA1,blaEC,dfrA1,sat1	SRR5024162	United Kingdom: United Kingdom
SRR5024178	PDS000036978.7	aadA1,blaEC,dfrA1,sat1	SRR5024178	United Kingdom: United Kingdom
SRR5034519	PDS000036978.7	aadA1,blaEC,blaTEM-1,dfrA1,sat1	SRR5034519	United Kingdom: United Kingdom
SRR5034522	PDS000036978.7	aadA1,blaEC,dfrA1,sat1	SRR5034522	United Kingdom: United Kingdom
SRR5034525	PDS000036978.7	aadA1,aph(6)-I,blaEC,blaTEM-1,dfrA1,dfrA14,sat1,sul2	SRR5034525	United Kingdom: United Kingdom
SRR5034533	PDS000036978.7	aadA1,aph(3'')-Ib,aph(6)-I,blaEC,blaTEM-1,dfrA1,sat1,sul2	SRR5034533	United Kingdom: United Kingdom
SRR5034576	PDS000036978.7	aadA1,aph(3'')-Ib,aph(6)-I,blaEC,blaTEM-1,dfrA1,sat1,sul2	SRR5034576	United Kingdom: United Kingdom
SRR5034579	PDS000036978.7	aadA1,blaEC,blaTEM-1,dfrA1,sat1	SRR5034579	United Kingdom: United Kingdom
SRR5034581	PDS000036978.7	aadA1,aph(3'')-Ib,aph(6)-I,blaEC,blaTEM-1,dfrA1,sat1,sul2	SRR5034581	United Kingdom: United Kingdom
SRR5034583	PDS000036978.7	aadA1,blaEC,dfrA1,sat1	SRR5034583	United Kingdom: United Kingdom
SRR5034585	PDS000036978.7	aadA1,blaEC,blaTEM-1,dfrA1,sat1	SRR5034585	United Kingdom: United Kingdom
SRR5034587	PDS000036978.7	aadA1,blaEC,blaTEM-1,dfrA1,sat1	SRR5034587	United Kingdom: United Kingdom
SRR5034588	PDS000036978.7	aadA1,blaEC,dfrA1,sat1	SRR5034588	United Kingdom: United Kingdom
SRR5034589	PDS000036978.7	aadA1,blaEC,dfrA1,sat1	SRR5034589	United Kingdom: United Kingdom
SRR5034590	PDS000036978.7	aadA1,blaEC,blaTEM-1,dfrA1,sat1	SRR5034590	United Kingdom: United Kingdom
SRR5034592	PDS000036978.7	aadA1,blaEC,dfrA1,sat1	SRR5034592	United Kingdom: United Kingdom
SRR5034594	PDS000036978.7	aadA1,blaEC,dfrA1,sat1	SRR5034594	United Kingdom: United Kingdom
SRR5034600	PDS000036978.7	aadA1,aph(3'')-Ib,aph(6)-I,blaEC,blaTEM-1,dfrA1,sat1,sul2	SRR5034600	United Kingdom: United Kingdom
SRR5034601	PDS000036978.7	aadA1,aph(3'')-Ib,aph(6)-I,blaEC,blaTEM-1,dfrA1,sat1,sul2	SRR5034601	United Kingdom: United Kingdom
SRR5034602	PDS000036978.7	aadA1,blaEC,dfrA1,sat1	SRR5034602	United Kingdom: United Kingdom
SRR7172426	PDS000036978.7	aadA1,blaEC,dfrA1,sat2	SRR7172426	United Kingdom: United Kingdom
SRR7179825	PDS000036978.7	aadA1,blaEC,dfrA1,sat2	SRR7179825	United Kingdom: United Kingdom
SRR7179905	PDS000036978.7	aadA1,blaEC,dfrA1,sat2	SRR7179905	United Kingdom: United Kingdom
SRR7184228	PDS000036978.7	aadA1,blaEC,dfrA1,sat2	SRR7184228	United Kingdom: United Kingdom
SRR7187056	PDS000036978.7	aadA1,blaEC,blaTEM-1,dfrA1,sat2	SRR7187056	United Kingdom: United Kingdom
SRR7187796	PDS000036978.7	aadA1,blaEC,dfrA1,sat2	SRR7187796	United Kingdom: United Kingdom
SRR7187847	PDS000036978.7	aadA1,blaEC,dfrA1,sat2	SRR7187847	United Kingdom: United Kingdom
SRR7187876	PDS000036978.7	aadA1,blaEC,dfrA1,sat2	SRR7187876	United Kingdom: United Kingdom
SRR7187927	PDS000036978.7	aadA1,blaEC,blaTEM-1,dfrA1,sat2	SRR7187927	United Kingdom: United Kingdom
SRR7191559	PDS000036978.7	aadA1,blaEC,dfrA1,sat2	SRR7191559	United Kingdom: United Kingdom
SRR7191703	PDS000036978.7	aadA1,blaEC,dfrA1,sat2	SRR7191703	United Kingdom: United Kingdom
SRR7215275	PDS000036978.7	aadA1,blaEC,dfrA1,sat2	SRR7215275	United Kingdom: United Kingdom
SRR7215504	PDS000036978.7	aadA1,blaEC,dfrA1,sat2	SRR7215504	United Kingdom: United Kingdom
SRR7223037	PDS000036978.7	aadA1,blaEC,dfrA1,sat2	SRR7223037	United Kingdom: United Kingdom
SRR7223047	PDS000036978.7	aadA1,blaEC,blaTEM-1,dfrA1,sat2	SRR7223047	United Kingdom: United Kingdom
SRR7223060	PDS000036978.7	aadA1,blaEC,dfrA1,sat2	SRR7223060	United Kingdom: United Kingdom
SRR7230168	PDS000036978.7	aadA1,blaEC,dfrA1,sat2	SRR7230168	United Kingdom: United Kingdom
SRR7230238	PDS000036978.7	aadA1,blaEC,dfrA1,sat2	SRR7230238	United Kingdom: United Kingdom
SRR7230392	PDS000036978.7	aadA1,blaEC,dfrA1,sat2	SRR7230392	United Kingdom: United Kingdom
SRR7230751	PDS000036978.7	aadA1,blaEC,dfrA1,sat2	SRR7230751	United Kingdom: United Kingdom
SRR7236622	PDS000036978.7	aadA1,blaEC,dfrA1,sat2	SRR7236622	United Kingdom: United Kingdom
SRR7251498	PDS000036978.7	aadA1,blaEC,dfrA1,sat2	SRR7251498	United Kingdom: United Kingdom
SRR7256950	PDS000036978.7	aadA1,blaEC,dfrA1,sat2	SRR7256950	United Kingdom: United Kingdom
SRR7266795	PDS000036978.7	aadA1,blaEC,blaTEM-1,dfrA1,sat2	SRR7266795	United Kingdom: United Kingdom
SRR7274819	PDS000036978.7	aadA1,blaEC,dfrA1,sat2	SRR7274819	United Kingdom: United Kingdom
SRR7277702	PDS000036978.7	aadA1,blaEC,dfrA1,sat2	SRR7277702	United Kingdom: United Kingdom
SRR7277743	PDS000036978.7	aadA1,blaEC,dfrA1,sat2	SRR7277743	United Kingdom: United Kingdom
SRR7283720	PDS000036978.7	aadA1,blaEC,blaTEM-1,dfrA1,sat2	SRR7283720	United Kingdom: United Kingdom
SRR7283743	PDS000036978.7	aadA1,blaEC,blaTEM-1,dfrA1,sat2	SRR7283743	United Kingdom: United Kingdom
SRR7285539	PDS000036978.7	aadA1,blaEC,dfrA1,sat2	SRR7285539	United Kingdom: United Kingdom
SRR7285561	PDS000036978.7	aadA1,blaEC,dfrA1,sat2	SRR7285561	United Kingdom: United Kingdom
SRR7286249	PDS000036978.7	aadA1,blaEC,dfrA1,sat2	SRR7286249	United Kingdom: United Kingdom
SRR7286454	PDS000036978.7	aadA1,blaEC,dfrA1,sat2	SRR7286454	United Kingdom: United Kingdom
SRR7286462	PDS000036978.7	aadA1,blaEC,blaTEM-1,dfrA1,sat2	SRR7286462	United Kingdom: United Kingdom
SRR7286502	PDS000036978.7	aadA1,blaEC,blaTEM-1,dfrA1,sat2	SRR7286502	United Kingdom: United Kingdom
SRR7286634	PDS000036978.7	aadA1,blaEC,dfrA1,sat2	SRR7286634	United Kingdom: United Kingdom
SRR7286641	PDS000036978.7	aadA1,blaEC,blaTEM-1,dfrA1,sat2	SRR7286641	United Kingdom: United Kingdom
SRR7291435	PDS000036978.7	aadA1,blaEC,blaTEM-1,dfrA1,sat2	SRR7291435	United Kingdom: United Kingdom
SRR7291544	PDS000036978.7	aadA1,blaEC,dfrA1,sat2	SRR7291544	United Kingdom: United Kingdom
SRR7367421	PDS000036978.7	aadA1,blaEC,blaTEM-1,dfrA1,sat2	SRR7367421	United Kingdom: United Kingdom
SRR7407965	PDS000036978.7	aadA1,blaEC,blaTEM-1,dfrA1,sat2	SRR7407965	United Kingdom: United Kingdom
SRR5034517	PDS000036978.7	aadA1,aph(3'')-Ib,aph(6)-I,blaEC,blaTEM-1,dfrA1,sat1,sul2	SRR5034517	United Kingdom: United Kingdom
